# Supplementary material for: Analysis of Clinical Trials and Review of Recent Advances in Therapy Decisions for Locally Advanced Prostate Cancer
Source: J Pers Med. 2023 Jun 1;13(6):938. doi: 10.3390/jpm13060938 (PMC10305067; doi:10.3390/jpm13060938)
Supplement: Supplementary file 1 [file jpm-13-00938-s001.zip]

Archive with 1 entries (1 files):
- jpm-2378522-supplementary.xlsx
