# Supplementary material for: Analysis of Clinical Trials and Review of Recent Advances in Therapy Decisions for Locally Advanced Prostate Cancer
Source: J Pers Med. 2023 Jun 1;13(6):938. doi: 10.3390/jpm13060938 (PMC10305067; doi:10.3390/jpm13060938)
Supplement: Supplementary file 1 [file jpm-13-00938-s001.zip › jpm-2378522-supplementary.xlsx]

## Sheet: SearchResults_163
Rank	NCT Number	Title	Acronym	Status	Study Results	Conditions	Interventions	Outcome Measures	Sponsor/Collaborators	Gender	Age	Phases	Enrollment	Funded Bys	Study Type	Study Designs	Other IDs	Start Date	Primary Completion Date	Completion Date	First Posted	Results First Posted	Last Update Posted	Locations	Study Documents	URL	Removed?
1	NCT05106699	Carbon Ion Followed by Proton Radiotherapy for Prostate Cancer With Pelvic Lymph Nodes Metastases		Recruiting	No Results Available	Prostate Cancer	Radiation: proton plus carbon ion radiation	Biochemical relapse free survival|Progression free survival|Overall survival|Metastasis free survival|Acute toxicities|Late toxicities	Shanghai Proton and Heavy Ion Center	Male	45 Years to 85 Years Â (Adult, Older Adult)	Not Applicable	54	Other	Interventional	Allocation: N/A|Intervention Model: Single Group Assignment|Masking: None (Open Label)|Primary Purpose: Treatment	SPHIC-TR-PCa2021-01	June 8, 2021	May 31, 2025	May 31, 2026	November 4, 2021		November 4, 2021	Shanghai Proton and Heavy Ion Center, Shanghai, China		https://ClinicalTrials.gov/show/NCT05106699
2	NCT05116475	Evaluation of dAroLutamide Addition to anDrogen Deprivation Therapy and radIatioN Therapy in Newly Diagnosed Prostate Cancer With Pelvic Lymph Nodes Metastases	ALADDIN	Not yet recruiting	No Results Available	Prostate Cancer	Drug: Darolutamide 300 mg|Drug: Placebo of Darolutamide	Failure-free survival FFS|Metastasis-free survival rates|PSA response levels|Overall survival rates|Cancer-specific survival rates|Time to pain progression|Toxicities|Quality of life of the patient|Quality of life of the participants	Association Pour La Recherche des ThÃ©rapeutiques Innovantes en CancÃ©rologie|Bayer	Male	18 Years to 120 Years Â (Adult, Older Adult)	Phase 3	152	Other|Industry	Interventional	Allocation: Randomized|Intervention Model: Parallel Assignment|Masking: Triple (Participant, Care Provider, Investigator)|Primary Purpose: Treatment	ALADDIN	2022-04-01	2026-02-01	2027-02-01	November 11, 2021		February 11, 2022			https://ClinicalTrials.gov/show/NCT05116475
3	NCT03412786	Bcl-XL_42-CAF09b Vaccination for Patients With Prostate Cancer With Lymph Node Metastases		Completed	No Results Available	Prostate Cancer	Biological: Bcl-Xl_42-CAF09b vaccine	Number and type of reported adverse events|Treatment related immune responses	Herlev Hospital	Male	18 Years and older Â (Adult, Older Adult)	Phase 1	20	Other	Interventional	Allocation: Non-Randomized|Intervention Model: Sequential Assignment|Masking: None (Open Label)|Primary Purpose: Treatment	UR1534	May 1, 2018	December 8, 2021	December 8, 2021	January 26, 2018		January 11, 2022	Herlev Hospital, Herlev, Denmark		https://ClinicalTrials.gov/show/NCT03412786
4	NCT00670527	[18F] Fluorocholine FCH Positron Emission Tomography (PET)/Computed Tomography (CT) for Detection of Prostate Cancer Lymph Nodes Metastases	PROPET	Unknown status	No Results Available	Prostate Cancer	Procedure: [18F] Fluorocholine PET/CT	The primary target variable "metastasizes to regional lymph nodes" (yes/no) will be used to estimate the diagnostic usefulness of FCH PET/CT in terms of sensitivity, specificity, positive and negative predictive values.	Odense University Hospital|University of Southern Denmark	Male	Child, Adult, Older Adult	Not Applicable	205	Other	Interventional	Allocation: Non-Randomized|Intervention Model: Single Group Assignment|Masking: Triple (Participant, Care Provider, Investigator)|Primary Purpose: Diagnostic	PROPET, Project nr. 104.	2008-01-01	2013-02-01	2013-04-01	May 1, 2008		October 8, 2012	Department of Urology, Odense University Hospital, Odense, Denmark		https://ClinicalTrials.gov/show/NCT00670527
5	NCT04832958	Imaging Guided Surgery to Improve the Detection of Lymph Node Metastases in Prostate Cancer Patients		Recruiting	No Results Available	Prostate Cancer	Drug: 99m-TC-PSMA-I&S	Rate of lymph node invasion|Side effects|Postoperative complications|Nodal invasion outside the template	IRCCS San Raffaele	Male	18 Years to 80 Years Â (Adult, Older Adult)	Phase 2	100	Other	Interventional	Allocation: N/A|Intervention Model: Single Group Assignment|Masking: None (Open Label)|Primary Purpose: Diagnostic	PSMA RGS	May 15, 2021	November 15, 2024	November 15, 2024	April 6, 2021		January 25, 2023	Ospedale San Raffaele, Milan, MI, Italy		https://ClinicalTrials.gov/show/NCT04832958
6	NCT04790968	Combined PSMA PET/MRI for Detection of Lymph Node Metastases in High-risk Prostate Cancer Patients		Recruiting	No Results Available	Prostatic Neoplasms|Neoplasm Metastasis	Diagnostic Test: PSMA-PET|Diagnostic Test: PSMA-PET/MRI|Diagnostic Test: PSMA-PET/CT	Diagnostic accuracy of PSMA PET and combined PSMA PET/MRI|Sensitivity and specificity of PSMA PET/MRI|Performance of PSMA PET/MRI versus PET/CT	Norwegian University of Science and Technology|St. Olavs Hospital|Haukeland University Hospital|University Hospital of North Norway	Male	Child, Adult, Older Adult	Not Applicable	80	Other	Interventional	Allocation: N/A|Intervention Model: Single Group Assignment|Masking: None (Open Label)|Primary Purpose: Diagnostic	REK 50719	April 28, 2021	2023-06-01	2023-06-01	March 10, 2021		May 12, 2023	Haukeland University Hospital, Bergen, Norway|University Hosptial of North Norway, TromsÃ¸, Norway|St Olavs Hospital, Trondheim University Hospital, Trondheim, Norway		https://ClinicalTrials.gov/show/NCT04790968
7	NCT02232672	Choline PET/CT vs. MeAIB PET/CT in Prostate Cancer		Withdrawn	No Results Available	Prostate Cancer	Device: Choline PET/CT and MeAIB PET/CT	Metastases to bone (yes/no) Metastases to lymph nodes (yes/no)	Odense University Hospital	Male	Child, Adult, Older Adult	Not Applicable	0	Other	Interventional	Allocation: N/A|Intervention Model: Single Group Assignment|Masking: None (Open Label)|Primary Purpose: Diagnostic	MAM_PROSTAGE3	2016-11-01	2017-08-01	2017-08-01	September 5, 2014		October 13, 2017	Odense University Hospiatal, Odense, Denmark		https://ClinicalTrials.gov/show/NCT02232672
8	NCT02232724	Choline PET/CT vs. Dual Time Point FDG PET/CT in Prostate Cancer		Completed	No Results Available	Prostate Cancer	Device: Choline PET/CT and Dual time point FDG PET/CT	Metastases to bone (yes/no) Metastases to lymph nodes (yes/no)	Odense University Hospital	Male	Child, Adult, Older Adult	Not Applicable	20	Other	Interventional	Allocation: N/A|Intervention Model: Single Group Assignment|Masking: None (Open Label)|Primary Purpose: Diagnostic	MAM_PROSTAGE2	2014-11-01	2017-12-01	2018-02-01	September 5, 2014		October 25, 2018	Odense University Hospiatal, Odense, Denmark		https://ClinicalTrials.gov/show/NCT02232724
9	NCT04300673	Radio Guided Lymph Node Dissection in Oligometastatic Prostate Cancer Patients	DETECT	Active, not recruiting	No Results Available	Prostate Cancer|Lymph Node Metastases	Procedure: Radio guided surgery (RGS) using Indium-labelled PSMA	Feasibility of 111In-PSMA-I&T radio guided surgery|The accuracy of 111In-PSMA-I&T radio guided surgery|The safety of 111In-PSMA-I&T|Dosimetry of 111In-PSMA-I&T|Correlation between tracer accumulation and lymph node size, PSMA-staining and SUV on PSMA-PET/CT|Correlation between post-operative nano-MRI and SPECT|Correlation between pre-operative imaging and postoperative imaging	Radboud University Medical Center	Male	50 Years and older Â (Adult, Older Adult)	Phase 1|Phase 2	20	Other	Interventional	Allocation: N/A|Intervention Model: Single Group Assignment|Masking: None (Open Label)|Primary Purpose: Diagnostic	2019-5805|2019-003284-21	September 1, 2020	April 1, 2023	April 1, 2023	March 9, 2020		April 29, 2022	Radboudumc, Nijmegen, Gelderland, Netherlands|Canisius Wilhelimina Ziekenhuis, Nijmegen, Netherlands		https://ClinicalTrials.gov/show/NCT04300673
10	NCT03085043	Magnetic Resonance Whole Body Diffusion-Weighted Imaging in Finding Bone or Lymph Node Metastasis in Participants With High-Risk Prostate Cancer		Recruiting	No Results Available	Prostate Carcinoma	Procedure: Bone Scan|Procedure: Computed Tomography|Procedure: Magnetic Resonance Imaging|Procedure: Magnetic Resonance Whole Body Diffusion-Weighted Imaging	Accuracy of whole body magnetic resonance imaging (MRI)|Sensitivity of MRI, bone scan, and CT scan|Specificity of MRI, bone scan, and CT scan|Positive predictive value (PPV) of MRI, bone scan, and CT scan|Negative predictive value (NPV) of MRI, bone scan, and CT scan|Detection of other types of metastases	M.D. Anderson Cancer Center|National Cancer Institute (NCI)	Male	18 Years and older Â (Adult, Older Adult)	Not Applicable	86	Other|NIH	Interventional	Allocation: N/A|Intervention Model: Single Group Assignment|Masking: Single (Outcomes Assessor)|Primary Purpose: Diagnostic	2015-0053|NCI-2018-01308|P30CA016672	April 20, 2016	April 30, 2025	April 30, 2026	March 21, 2017		August 6, 2020	M D Anderson Cancer Center, Houston, Texas, United States		https://ClinicalTrials.gov/show/NCT03085043
11	NCT00482807	Intensity-Modulated Radiation Therapy, Docetaxel, and Hormone Therapy in Treating Patients With High-Risk Locally Advanced Prostate Cancer With Pelvic Lymph Node Metastasis		Completed	No Results Available	Prostate Cancer	Drug: bicalutamide|Drug: docetaxel|Drug: goserelin|Radiation: intensity-modulated radiation therapy	Toxicity rate as assessed by NCI CTCAE v3.0|Progression-free survival|Maximum tolerated dose (MTD) of docetaxel	University of Nebraska|National Cancer Institute (NCI)	Male	19 Years to 120 Years Â (Adult, Older Adult)	Phase 1	9	Other|NIH	Interventional	Allocation: N/A|Intervention Model: Single Group Assignment|Masking: None (Open Label)|Primary Purpose: Treatment	195-04|P30CA036727|UNMC-19504	2004-08-01	2010-03-01	2010-03-01	June 5, 2007		February 26, 2018	UNMC Eppley Cancer Center at the University of Nebraska Medical Center, Omaha, Nebraska, United States		https://ClinicalTrials.gov/show/NCT00482807
12	NCT02076503	Pre-operative PET-MR of High Risk Prostate Cancer Patients for Assessment of Cancer Aggressiveness and Lymph Node Status		Completed	No Results Available	Prostatic Neoplasms	Procedure: PET-MR 18f-FACBC|Procedure: histology (gold standard)	Positive and negative predictive value of 18FACBC PET/MR for detection of lymph node metastases	St. Olavs Hospital|Norwegian University of Science and Technology|Norwegian Cancer Society	Male	Child, Adult, Older Adult	Not Applicable	28	Other	Interventional	Allocation: N/A|Intervention Model: Single Group Assignment|Masking: None (Open Label)|Primary Purpose: Diagnostic	2013/1513	2014-04-01	2015-05-01	2015-05-01	March 3, 2014		January 5, 2018	Dept Urologic Surgery, St Olavs Hospital, Trondheim, Norway		https://ClinicalTrials.gov/show/NCT02076503
13	NCT04261777	Ferumoxtran-10-enhanced MRI in Prostate Cancer Patients		Recruiting	No Results Available	Prostate Cancer|Metastasis|Prostatectomy	Drug: FerrotranÂ® (Ferumoxtran-10)	Lymph node metastases will be detected by MRI scan (Ferumoxtran-10-enhanced and unenhanced).|Number and regions of lymph node metastases present in the follow-up MRI in comparison to pre-surgery MRI (unenhanced and FerrotranÂ®-enhanced).|Frequency of occurrence and severity of abnormal findings in safety investigations (physical examination, vital signs, 12-lead ECG, clinical laboratory, concomit…	Saving Patients' Lives Medical B.V.|ABX-CRO advanced pharmaceutical services Forschungsgesellschaft m.b.H.|b.e.imaging GmbH|Radboud University Medical Center	Male	18 Years and older Â (Adult, Older Adult)	Phase 3	200	Industry|Other	Interventional	Allocation: N/A|Intervention Model: Single Group Assignment|Masking: None (Open Label)|Primary Purpose: Diagnostic	SPL-01-001	May 27, 2020	2023-12-01	2024-03-01	February 10, 2020		May 8, 2023	Universitair Ziekenhuis Ghent, Gent, Belgium|CharitÃ© - UniversitÃ¤tsklinikum Berlin, Berlin, Germany|Vivantes Klinikum Am Urban, Berlin, Germany|UniversitÃ¤tsklinikum Bonn, Bonn, Germany|UniversitÃ¤tsklinikum KÃ¶ln, Cologne, Germany|UniversitÃ¤tsklinikum Carl Gustav Carus, Dresden, Germany|UniversitÃ¤tsklinikum DÃ¼sseldorf, DÃ¼sseldorf, Germany|UniversitÃ¤tsklinikum Essen, Essen, Germany|Univers…		https://ClinicalTrials.gov/show/NCT04261777
14	NCT02036918	Dendreon Lymph Node Biopsy in Metastatic Castrate-Resistant Prostate Cancer		Completed	No Results Available	Prostate Cancer	Drug: Sipuleucel-T|Procedure: Lymph Node Biopsy	anti-PA2024 immune response in lymph node-derived leukocytes|anti-PAP immune response in lymph node-derived leukocytes|anti-PA2024 immune response in PBMCs|anti-PAP immune response in PBMCs|Serum anti-PA2024 antibody level|serum anti-PAP antibody level	Duke University	Male	18 Years and older Â (Adult, Older Adult)	Phase 1	20	Other	Interventional	Allocation: Randomized|Intervention Model: Parallel Assignment|Masking: None (Open Label)|Primary Purpose: Other	Pro00047231	2014-03-01	February 6, 2019	February 6, 2019	January 15, 2014		March 31, 2020	Duke University Medical Center, Durham, North Carolina, United States		https://ClinicalTrials.gov/show/NCT02036918	Metastatic
15	NCT04967001	68Ga-PSMA PET in the Prostate Cancer		Recruiting	No Results Available	Prostatic Neoplasms|Metastases|PSMA-PET	Diagnostic Test: PSMA PET	Diagnostic accuracy of PSMA PET and combined PSMA PET/MRI or PSMA PET/CT	Xijing Hospital	Male	40 Years to 90 Years Â (Adult, Older Adult)	Not Applicable	300	Other	Interventional	Allocation: Randomized|Intervention Model: Crossover Assignment|Masking: None (Open Label)|Primary Purpose: Diagnostic	KY20212032-F-1	June 1, 2021	June 1, 2023	December 31, 2024	July 19, 2021		February 8, 2023	Xijing Hospital, Xi'an, Shannxi, China		https://ClinicalTrials.gov/show/NCT04967001
16	NCT00622973	USPIO-enhanced and Diffusion-weighted MRI for the Detection of Pelvic Lymph Node Metastases		Completed	No Results Available	Prostate Cancer|Bladder Cancer	Other: Imaging: diffusion-weighted MRI|Other: Sinerem (USPIO) enhanced MRI	Discrimination of N positive (N+) vs. N negative (N0) patients (prostate and bladder cancer) using diffusion-weighted imaging, USPIO enhancement and both.|Preoperative localization of all suspected positive nodes in accordance to the predefined regions on both sides and in comparison with histopathology.|Node-by-node analysis of USPIO-enhanced and DW-MRI positive lymph nodes with histopathology.	University Hospital Inselspital, Berne|Swiss National Science Foundation	All	18 Years to 90 Years Â (Adult, Older Adult)	Phase 3	130	Other	Interventional	Allocation: Non-Randomized|Intervention Model: Factorial Assignment|Masking: None (Open Label)|Primary Purpose: Diagnostic	SNF320000-113512/1|KEK101_06|SWISSMEDIC2007DR3215	2007-09-01	2011-03-01	2011-03-01	February 25, 2008		October 12, 2011	Inselspital, Bern, Switzerland		https://ClinicalTrials.gov/show/NCT00622973
17	NCT01409200	Antiandrogen Therapy With or Without Axitinib Before Surgery in Treating Patients With Previously Untreated Prostate Cancer With Known or Suspected Lymph Node Metastasis		Active, not recruiting	No Results Available	Metastatic Malignant Neoplasm in Lymph Node|Prostate Ductal Adenocarcinoma|Stage III Prostate Adenocarcinoma AJCC v7|Stage IV Prostate Adenocarcinoma AJCC v7	Drug: Antiandrogen Therapy|Drug: Axitinib|Procedure: Radical Prostatectomy|Procedure: Regional Lymph Node Dissection	Participants Progression-free 12 months after surgery	M.D. Anderson Cancer Center|National Cancer Institute (NCI)	Male	18 Years and older Â (Adult, Older Adult)	Phase 2	73	Other|NIH	Interventional	Allocation: Randomized|Intervention Model: Parallel Assignment|Masking: None (Open Label)|Primary Purpose: Treatment	2011-0231|NCI-2015-01711|NCI-2011-02749	March 26, 2012	June 30, 2023	June 30, 2023	August 4, 2011		December 8, 2022	M D Anderson Cancer Center, Houston, Texas, United States		https://ClinicalTrials.gov/show/NCT01409200
18	NCT03223064	Accuracy of Lymph Node Imaging in Prostate Cancer: PSMA PET-CT and Nano-MRI	MAGNIFY	Unknown status	No Results Available	Prostate Cancer|Lymph Node Metastases	Diagnostic Test: Ferumoxtran-10 enhanced MRI; MRI contrast agent|Diagnostic Test: 68Ga PSMA PET-CT	Concordance between and sensitivity and specificity of PSMA PET-CT and USPIO enhanced MRI	Radboud University Medical Center|Astellas Pharma Inc|Canisius-Wilhelmina Hospital|Catharina Ziekenhuis Eindhoven	Male	Child, Adult, Older Adult	Not Applicable	40	Other|Industry	Interventional	Allocation: N/A|Intervention Model: Single Group Assignment|Masking: None (Open Label)|Primary Purpose: Diagnostic	ASTELLAS/MAGNIFY	December 30, 2016	December 31, 2017	December 31, 2017	July 19, 2017		July 21, 2017	Radboud University Medical Centre, Nijmegen, Gelderland, Netherlands|Catharina Ziekenhuis Eindhoven, Eindhoven, Netherlands|Canisius Wilhelmina Ziekenhuis, Nijmegen, Netherlands		https://ClinicalTrials.gov/show/NCT03223064
19	NCT04882618	Use of Indocyanine Green During Pelvic Lymph Node Dissection in Prostate Cancer.		Unknown status	No Results Available	Prostate Cancer|Lymph Node Metastases	Drug: Indocyanine green	Indocyanine green postive lymph node numbers|Total lymph node numbers of conventional extended lymph node dissection|pathology of indocyanine green positive lymph nodes|pathology of lymph nodes	TC Erciyes University	Male	18 Years to 75 Years Â (Adult, Older Adult)	Phase 4	50	Other	Interventional	Allocation: N/A|Intervention Model: Single Group Assignment|Masking: None (Open Label)|Primary Purpose: Treatment	TSA-2019-9393	November 8, 2019	November 8, 2021	November 8, 2021	May 12, 2021		May 12, 2021	Department of Urology, Ercieys University, Faculty Of Medicine,, Kayseri, Turkey		https://ClinicalTrials.gov/show/NCT04882618
20	NCT02190279	18F-DCFBC PET/CT in Prostate Cancer		Completed	Has Results	Prostatic Neoplasms|Prostate Cancer	Drug: 18F DCFBC|Drug: Sodium (Na)18F positron emission tomography (PET)/computed tomography (CT)	Number of Participants With Local Recurrence, Lymph Node Metastases or Distant Metastatic Sites Detected by N-[N-[(S)-1,3-dicarboxypropyl]Carbamoyl]-4-(18)F-fluorobenzyl-L-cysteine ((18)F-DCFBC) Imaging|Number of Lesions Detected by N-[N-[(S)-1,3-dicarboxypropyl]Carbamoyl]-4-(18)F-fluorobenzyl-L-cysteine ((18)F-DCFBC)|Number of Participants With Serious and Non-serious Adverse Events Assessed by …	National Cancer Institute (NCI)|National Institutes of Health Clinical Center (CC)	Male	18 Years to 99 Years Â (Adult, Older Adult)	Early Phase 1	116	NIH	Interventional	Allocation: Non-Randomized|Intervention Model: Parallel Assignment|Masking: None (Open Label)|Primary Purpose: Diagnostic	140140|14-C-0140	July 12, 2014	December 31, 2017	January 11, 2018	July 15, 2014	April 23, 2019	April 23, 2019	National Institutes of Health Clinical Center, 9000 Rockville Pike, Bethesda, Maryland, United States	"Study Protocol and Statistical Analysis Plan", https://ClinicalTrials.gov/ProvidedDocs/79/NCT02190279/Prot_SAP_000.pdf|"Informed Consent Form", https://ClinicalTrials.gov/ProvidedDocs/79/NCT02190279/ICF_001.pdf	https://ClinicalTrials.gov/show/NCT02190279
21	NCT01903408	Radiotherapy of the Prostate and the Pelvic Lymph Nodes After Neoadjuvant Antihormonal Treatment	PLATIN	Completed	No Results Available	Prostate Cancer	Radiation: Intensity-modulated radiotherapy of the pelvic lymph nodes using SIB	Rate of safe feasibility (SDR)|Biochemical recurrence free survival|Quality of Life	Heidelberg University|Klaus Tschira Stiftung gGmbH	Male	18 Years to 75 Years Â (Adult, Older Adult)	Phase 2	199	Other	Interventional	Allocation: Non-Randomized|Intervention Model: Parallel Assignment|Masking: None (Open Label)|Primary Purpose: Treatment	Klaus Tschira 00.153.2009|ARO 2009-05	2009-05-01	2018-05-01	2020-05-01	July 19, 2013		February 1, 2023	Department of Radiation Oncology, University Hospital Heidelberg, Heidelberg, Germany		https://ClinicalTrials.gov/show/NCT01903408
22	NCT04269512	Role of Lymphnode Dissection in Men With Prostate Cancer Treated With Radical Prostatectomy	PREDICT	Recruiting	No Results Available	Prostate Cancer	Procedure: lymph node dissection	PSA recurrence rate|Incidence of lymphoceles and complications|quality of life including continence and potency|metastasis-free survival	Martini-Klinik am UKE GmbH	Male	18 Years to 80 Years Â (Adult, Older Adult)	Not Applicable	3650	Other	Interventional	Allocation: Randomized|Intervention Model: Parallel Assignment|Masking: None (Open Label)|Primary Purpose: Treatment	PREDICT_MK2019	October 15, 2019	2024-12-01	2027-12-01	February 13, 2020		April 12, 2023	Martini-Klinik am UKE GmbH, Hamburg, Germany		https://ClinicalTrials.gov/show/NCT04269512
23	NCT04086966	PSMA-PET/MRI for Radiation Treatment Planning in Patients With Locally Metastatic Prostate Cancer: A Pilot Study		Completed	No Results Available	Metastatic Prostate Cancer	Drug: [68Ga]PSMA-PET/MRI or PET/CT	The number of patients who demonstrate pelvic lymph node metastases on PSMA-PET/MRI that were not detected on MRI|The total number of pelvic nodal metastases detected on MRI and PSMA-PET/MRI|Number of patients in whom dose-escalated radiotherapy can be feasibly delivered|Number of patients who experience CTCAE (Common Terminology Criteria for Adverse Events) grade 3-5 GI or GU toxicities	University of Alabama at Birmingham	Male	18 Years and older Â (Adult, Older Adult)	Phase 1	10	Other	Interventional	Allocation: N/A|Intervention Model: Single Group Assignment|Masking: None (Open Label)|Primary Purpose: Diagnostic	R18-190 IRB-300003826	August 20, 2020	February 23, 2022	February 23, 2022	September 12, 2019		March 9, 2022	University of Alabama at Birmingham Medical Center, Birmingham, Alabama, United States		https://ClinicalTrials.gov/show/NCT04086966
24	NCT05000827	Dutch National Randomized Study: PSMA-PET/CT as a Triage Tool for Pelvic Lymph Node Dissection in Prostatectomy Patients	PSMA-SELECT	Recruiting	No Results Available	Prostate Cancer Metastatic|Prostate Cancer|Lymph Node Metastases	Device: PSMA-PET/CT|Other: Nomogram	Difference in biochemical recurrence rate between groups.|Total number of ePLNDs and PSMA PET/CTs performed and their intervention-related healthcare costs|Incidence and types of surgical complications after RARP and ePLND|Total nodes resected on ePLND and number of positive and negative nodes within and outside of the standard ePLND template|Occurrence of pelvic lymph node metastasis and distant…	Canisius-Wilhelmina Hospital|ZonMw: The Netherlands Organisation for Health Research and Development	Male	18 Years and older Â (Adult, Older Adult)	Not Applicable	706	Other	Interventional	Allocation: Randomized|Intervention Model: Parallel Assignment|Masking: None (Open Label)|Primary Purpose: Diagnostic	NL76042.091.21|2021-8189	July 28, 2021	December 31, 2023	August 31, 2026	August 11, 2021		August 18, 2021	Canisius Wilhelmina Ziekenhuis, Nijmegen, Gelderland, Netherlands		https://ClinicalTrials.gov/show/NCT05000827
25	NCT02423928	Phase I Clinical Trial of Cryoimmunotherapy Against Prostate Cancer	CryoIT	Completed	No Results Available	Prostate Cancer	Biological: Dendritic cell based cryoimmunotherapy|Drug: Cyclophosphamide|Drug: ipilimumab	Composite measure of the safety and toxicity profile, including definition of the Maximum Tolerated Dose.|Pembrolizumab tested to boost dendritic cell-based immunity of patients 16 to 18 (3 last recruited patients to the trial).	Alden Cancer Therapy II|Haukeland University Hospital|Norwegian Radium Hospital	Male	18 Years and older Â (Adult, Older Adult)	Phase 1	18	Industry|Other	Interventional	Allocation: N/A|Intervention Model: Single Group Assignment|Masking: None (Open Label)|Primary Purpose: Treatment	ACT2001|2014-001898-14	2015-05-01	August 16, 2019	August 16, 2019	April 22, 2015		October 25, 2019	Haukeland University Hospital Research Department, Bergen, Hordaland, Norway		https://ClinicalTrials.gov/show/NCT02423928	Metastatic
26	NCT05109910	The Prognostic Role of Lymph Node Dissection In Men With Prostate Cancer Treated With Radical Prostatectomy		Recruiting	No Results Available	Prostate Cancer	Procedure: Pelvic lymph node dissection	Persistent PSA rate|Biochemical recurrence (BCR) rate|Metastasis-free survival|Incidence of complications after surgery|Incidence of salvage therapy after primary surgery|Global Quality of life after surgery|Health-related quality of life of patients with prostate cancer|Urinary continence after surgery|Urinary voiding symptoms|Potency after surgery	The Netherlands Cancer Institute	Male	18 Years and older Â (Adult, Older Adult)	Not Applicable	284	Other	Interventional	Allocation: Randomized|Intervention Model: Parallel Assignment|Masking: None (Open Label)|Primary Purpose: Treatment	M20PRD	November 17, 2021	2024-11-01	2027-11-01	November 5, 2021		November 18, 2021	NKI-AVL, Amsterdam, Netherlands		https://ClinicalTrials.gov/show/NCT05109910
27	NCT03604211	SBRT for Oligometastatic Lymph Node Recurrence in Prostate Cancer: a Single Institution Experience		Completed	No Results Available	Prostate Cancer Recurrent|Prostate Cancer|Lymph Node Metastases	Radiation: Cyberknife Radiation Therapy	time to biochemical recurrence|biochemical response rate|time interval between SBRT and ADT start	Kantonsspital Graubuenden|Swiss Group for Clinical Cancer Research	Male	18 Years to 85 Years Â (Adult, Older Adult)		25	Other	Observational	Observational Model: Cohort|Time Perspective: Retrospective	KGraubuenden	2010-01-01	2015-07-01	2018-07-01	July 27, 2018		August 17, 2018	Juergen Curschmann, ZÃ¼rich, Switzerland		https://ClinicalTrials.gov/show/NCT03604211	RP
28	NCT04624828	Immune Response Evaluation in Oligorecurrent and Oligoprogressive Prostate Cancer Patients Treated With SBRT	IOSCAR	Recruiting	No Results Available	Oligorecurrent and Oligoprogressive Prostate Cancer Patients	Procedure: Radiotherapy|Drug: androgen deprivation therapy (ADT)|Biological: immune evaluation	immune evaluation|Progression free survival|Prostate cancer specific survival (PCSS)	Istituto Clinico Humanitas	Male	18 Years and older Â (Adult, Older Adult)	Not Applicable	40	Other	Interventional	Allocation: N/A|Intervention Model: Single Group Assignment|Masking: None (Open Label)|Primary Purpose: Other	2683	October 19, 2020	2023-12-01	2024-12-01	November 12, 2020		February 6, 2023	Humanitas Research Hospital, Rozzano, Milano, Italy		https://ClinicalTrials.gov/show/NCT04624828	RP
29	NCT02141490	Study of Ferumoxytol Enhanced MRI for Detecting Lymph Node Metastases in Prostate, Bladder, and Kidney Cancers		Completed	Has Results	Prostate Cancer|Bladder Cancer|Kidney Cancer	Drug: Ferumoxytol|Diagnostic Test: Magnetic Resonance Imaging (MRI)	Percentage Change (From Baseline to 24 Hours) Between Metastatic and Benign Nodes|Percentage Change for Imaging (From Baseline to 48 Hours) Between Metastatic and Benign Nodes|Percent Change in Signal Difference Within Metastatic Nodes in Prostate, Kidney, Bladder Cancer Patients at Ultrasonography|Number of Participants With Serious and Non-Serious Adverse Events	National Cancer Institute (NCI)|National Institutes of Health Clinical Center (CC)	All	18 Years to 99 Years Â (Adult, Older Adult)	Phase 2	43	NIH	Interventional	Allocation: N/A|Intervention Model: Single Group Assignment|Masking: None (Open Label)|Primary Purpose: Diagnostic	140107|14-C-0107	May 15, 2014	November 20, 2018	November 20, 2018	May 19, 2014	August 28, 2019	September 6, 2019	National Institutes of Health Clinical Center, 9000 Rockville Pike, Bethesda, Maryland, United States	"Study Protocol and Statistical Analysis Plan", https://ClinicalTrials.gov/ProvidedDocs/90/NCT02141490/Prot_SAP_000.pdf|"Informed Consent Form", https://ClinicalTrials.gov/ProvidedDocs/90/NCT02141490/ICF_001.pdf	https://ClinicalTrials.gov/show/NCT02141490
30	NCT00753220	Safety Study of Autologous Dendritic Cells Injected Into the Prostate After Cryoablation for Advanced Prostate Cancer	CRITICAL	Terminated	Has Results	Prostate Cancer	Biological: VDC2008|Drug: Cyclophosphamide	Maximum Tolerated Dose (MTD)	Bostwick Laboratories|Prostate Institute of America|Community Memorial HealthCenter|HemaCare Corporation	Male	18 Years and older Â (Adult, Older Adult)	Phase 1|Phase 2	7	Industry|Other	Interventional	Allocation: N/A|Intervention Model: Single Group Assignment|Masking: None (Open Label)|Primary Purpose: Treatment	CRITICAL001	2009-08-01	2011-05-01	2011-12-01	September 16, 2008	November 4, 2014	November 4, 2014	Community Memorial Hospital, Ventura, California, United States		https://ClinicalTrials.gov/show/NCT00753220	Metastatic
31	NCT02699424	Prospective Evaluation of 68-Ga-prostate Specific Membrane Antigen (PSMA)-Positron Emission Tomograph (PET) and Early Prostatic Specific Antigen (PSA) Kinetics During Salvage Radiotherapy for Personalizing the Management of Men With Relapse of Prostate Cancer After Radical Prostatectomy	PROPER	Completed	No Results Available	Relapsed Prostate Cancer	Radiation: External radiation therapy	Tumor detection rate measured with Ga-PSMA-PET in non-responders versus responders.|Assessment of PSA response during radiotherapy.	Lund University Hospital	Male	18 Years and older Â (Adult, Older Adult)	Not Applicable	100	Other	Interventional	Allocation: N/A|Intervention Model: Single Group Assignment|Masking: None (Open Label)|Primary Purpose: Treatment	PP01	2016-03-01	2019-12-01	2019-12-01	March 4, 2016		May 27, 2020	Lund University Hospital, Lund, Sweden		https://ClinicalTrials.gov/show/NCT02699424	RP
32	NCT05596851	Radio-guided Surgery With DROP-IN Beta Probe for 68Ga-PSMA, in High-risk Prostate Cancer Patients Eligible for Robotic-assisted Radical Prostatectomy.		Recruiting	No Results Available	Prostate Cancer|Positron Emission Tomography|PSMA		Sensitivity, specificity and positive predictive value in a per-region analysis|Comparison of Î²-probe intra-operatory measurements with ex-vivo ones.|Comparison of Î²-probe measurements and 68Ga-PSMA-11 semi-quantitative parameters|Comparison of Î²-probe measurements and PSMA expression assessed by immunohistochemical analysis (IHC).	European Institute of Oncology	Male	18 Years and older Â (Adult, Older Adult)		15	Other	Observational	Observational Model: Other|Time Perspective: Prospective	IEO 1703	March 21, 2022	September 1, 2023	December 1, 2023	October 27, 2022		October 27, 2022	IEO European Institute of Oncology, Milan, Italy		https://ClinicalTrials.gov/show/NCT05596851
33	NCT00185029	MR-Lymphography and Lymph Node Staging in Prostate Cancer		Unknown status	No Results Available	Prostatic Neoplasms|Lymphatic Metastasis	Procedure: Ferumoxtran-10 enhanced MRI (MRL)	Primary outcome parameters concern accuracy sensitivity, specificity, PPV and NPV of both MRL and CT|Secondary outcome measures are costs per patient for each strategy. Besides this, quality of life after 6 months of follow up will be part of the analysis.	Radboud University Medical Center|ZonMw: The Netherlands Organisation for Health Research and Development	Male	18 Years and older Â (Adult, Older Adult)	Phase 4	396	Other	Interventional	Allocation: Non-Randomized|Intervention Model: Single Group Assignment|Masking: None (Open Label)|Primary Purpose: Diagnostic	sinerem1|945-02-051	2002-04-01		2005-08-01	September 16, 2005		September 16, 2005	NKI AVL, Amsterdam, Netherlands|Catharina Hospital, Eindhoven, Netherlands|Ziekenhuis Zeeuws-Vlaanderen, Terneuzen, Netherlands		https://ClinicalTrials.gov/show/NCT00185029
34	NCT03857113	Technetium Based Radioguided Surgery for Prostate Cancer (TRACE) Study	TRACE	Unknown status	No Results Available	Prostate Cancer	Procedure: PSMA-radioguided surgery	sensibility of 99mTc-PSMA Radioguided surgery in lymph node dissection	The Netherlands Cancer Institute	Male	18 Years and older Â (Adult, Older Adult)		20	Other	Observational	Observational Model: Case-Only|Time Perspective: Prospective	M19TRA	March 11, 2020	March 1, 2022	March 1, 2022	February 27, 2019		July 22, 2020	AVL, Amsterdam, Noord-Holland, Netherlands		https://ClinicalTrials.gov/show/NCT03857113	RP
35	NCT01615965	Detection of Micrometastases in Lymph Nodes of Patients With Prostate Cancer		Unknown status	No Results Available	Prostate Cancer	Other: tumor marker detection in lymph nodes	Biochemical recurrence free survival|Frequency of molecular detected lymph node micrometastases according to their topography	Technical University of Munich	Male	18 Years to 80 Years Â (Adult, Older Adult)	Not Applicable	160	Other	Interventional	Allocation: N/A|Intervention Model: Single Group Assignment|Masking: None (Open Label)|Primary Purpose: Diagnostic	2607/09	2010-02-01	2020-12-01	2021-12-01	June 11, 2012		July 28, 2015	Urologic Department, Munich, Germany		https://ClinicalTrials.gov/show/NCT01615965
36	NCT01882985	Docetaxel Plus Lycopene in Castration Resistant, Chemotherapy-NaÃ¯ve Prostate Cancer Patients		Completed	Has Results	Adenocarcinoma of the Prostate|Recurrent Prostate Cancer|Stage I Prostate Cancer|Stage IIA Prostate Cancer|Stage IIB Prostate Cancer|Stage III Prostate Cancer	Drug: Docetaxel|Dietary Supplement: Lycopene	Proporation of Subjects Achieving Partial Response, Stable Disease or Progressive Disease Based on PSA Response Rates|Objective Response Rate as Assessed by RECIST Criteria in Either Visceral or Lymph Node Metastases|Time to PSA Progression|Toxicity of Combined Docetaxel + Lycopene Therapy	University of California, Irvine	Male	21 Years and older Â (Adult, Older Adult)	Phase 2	14	Other	Interventional	Allocation: N/A|Intervention Model: Single Group Assignment|Masking: None (Open Label)|Primary Purpose: Treatment	UCI 10-11 [HS# 2010-7765]|2010-7765|NCI-2011-00037	2010-12-01	2016-10-01	2016-10-01	June 21, 2013	June 4, 2018	January 5, 2021	Chao Family Comprehensive Cancer Center, Orange, California, United States		https://ClinicalTrials.gov/show/NCT01882985
37	NCT04745871	Diagnostic Performance of PSMA PET/CT for Pre-operative Lymph Node Assessment in Intermediate and High-risk Non-metastasic Prostate Cancer (PREOP-PSMA ).	PREOP-PSMA	Recruiting	No Results Available	Prostate Cancer	Diagnostic Test: PSMA PET/CT	Diagnostic performance of PSMA PET/CT|Impact of PSMA-PET in the surgical strategy of lymph node dissection.|Comparison of prostate tumor index lesion location on PSMA PET/CT and MRI with prostate histopathology after prostatectomy.|Diagnostic performance of PSMA PET/CT for distant metastasis|68Ga-HBED-CC-PSMA tolerance	University Hospital, Brest	Male	18 Years and older Â (Adult, Older Adult)	Phase 2	159	Other	Interventional	Allocation: N/A|Intervention Model: Single Group Assignment|Masking: None (Open Label)|Primary Purpose: Diagnostic	29BRC20.0203 (PREOP-PSMA)	May 20, 2021	June 1, 2022	June 1, 2025	February 9, 2021		July 16, 2021	CHRU de Brest, Brest, France		https://ClinicalTrials.gov/show/NCT04745871
38	NCT03264456	Pretreatment Staging of High-Risk Prostate Cancer With 18F-Fluciclovine PET/MRI		Completed	Has Results	Prostate Cancer	Diagnostic Test: [18F] Fluciclovine PET/MRI|Drug: [18F] fluciclovine	Number of Patients With Primary Lesions Detected|Number of Patients With Nodal Metastases Detected on Fluciclovine-PET/MRI|Number of Patients With Nodal Metastases Detected on PET/MRI vs. MRI|Follow-up	University of Alabama at Birmingham	Male	18 Years and older Â (Adult, Older Adult)	Phase 1|Phase 2	18	Other	Interventional	Allocation: N/A|Intervention Model: Single Group Assignment|Masking: None (Open Label)|Primary Purpose: Diagnostic	IRB-300000291	November 8, 2017	January 30, 2019	February 13, 2020	August 29, 2017	January 22, 2020	March 9, 2020	University of Alabama at Birmingham Medical Center, Birmingham, Alabama, United States	"Study Protocol and Statistical Analysis Plan", https://ClinicalTrials.gov/ProvidedDocs/56/NCT03264456/Prot_SAP_000.pdf	https://ClinicalTrials.gov/show/NCT03264456
39	NCT01812902	Prospective Study Comparing Extended With Limited Pelvic Lymphadenectomy in Intermediate and High Risk Prostate Cancer Patients Undergoing Radical Prostatectomy	LFD	Completed	No Results Available	Prostate Cancer	Procedure: Radical Prostatectomy	Biochemical relapse-free survival|Staging|Cancer specific survival	University of Sao Paulo|FundaÃ§Ã£o de Amparo Ã Pesquisa do Estado de SÃ£o Paulo	Male	18 Years to 70 Years Â (Adult, Older Adult)	Not Applicable	260	Other	Interventional	Allocation: Randomized|Intervention Model: Parallel Assignment|Masking: None (Open Label)|Primary Purpose: Health Services Research	UROUSP - 006	2012-02-01	2018-04-01	2018-04-01	March 18, 2013		May 14, 2018	Instituto do Cancer do Estado de SÃ£o Paulo, SÃ£o Paulo, Brazil		https://ClinicalTrials.gov/show/NCT01812902
40	NCT03362359	Ga-68-PSMA-11 in High-risk Prostate Cancer		Completed	No Results Available	High-risk Prostate Cancer|Prostate Cancer|Prostate Cancer Metastatic|Lymphnode Metastasis	Drug: Ga-68-PSMA-11	True positive fraction (TPF) and false positive fraction (FPF) of identified tumour tissue in soft tissue, analysed separately for prostate gland and pelvic lymph nodes, using histopathology as standard of truth.|Frequency of occurrence and severity of abnormal findings in safety investigations (physical examination, vital signs, 12-lead ECG, pulse oximetry, clinical laboratory, adverse events, c…	German Cancer Research Center|ABX CRO|Friedrich-Alexander-UniversitÃ¤t Erlangen-NÃ¼rnberg|University Hospital Freiburg	Male	18 Years and older Â (Adult, Older Adult)	Phase 1|Phase 2	173	Other	Interventional	Allocation: N/A|Intervention Model: Single Group Assignment|Masking: None (Open Label)|Primary Purpose: Diagnostic	Ga-68-PSMA-11	October 9, 2017	July 6, 2020	July 6, 2020	December 5, 2017		July 27, 2020	Medizinische UniversitÃ¤t Innsbruck, Innsbruck, Austria|UniversitÃ¤tsklinikum Carl Gustav Carus Dresden, Dresden, Germany|Friedrich-Alexander-UniversitÃ¤t Erlangen, Erlangen, Germany|UniversitÃ¤t Duisburg-Essen, Essen, Germany|Albert-Ludwigs-UniversitÃ¤t Freiburg, Freiburg, Germany|UniversitÃ¤tsklinikum Heidelberg, Heidelberg, Germany|Technische UniversitÃ¤t MÃ¼nchen Klinikum rechts der Isar, MÃ¼…		https://ClinicalTrials.gov/show/NCT03362359
41	NCT01962324	Dose Escalation With SIB to Intraprostatic/Lymphatic GTV in High Risk Prostate Cancer	PARAPLY-1	Completed	No Results Available	Prostatic Neoplasms|Lymphatic Metastasis	Radiation: SIB Dose-Escalation Radiotherapy	PSA progression free survival|Genitourinary Quality of Life|Gastrointestinal Quality of Life|Overall Quality of Life|Sexual Quality of Life	UmeÃ¥ University	Male	18 Years to 80 Years Â (Adult, Older Adult)	Not Applicable	85	Other	Interventional	Allocation: N/A|Intervention Model: Single Group Assignment|Masking: None (Open Label)|Primary Purpose: Treatment	PARAPLY-1	2015-03-01	May 9, 2023	May 9, 2023	October 14, 2013		May 11, 2023	UmeÃ¥ University, Cancercenter, UmeÃ¥, Sweden		https://ClinicalTrials.gov/show/NCT01962324
42	NCT00121212	Positron Emission Tomography in Prostate Cancer		Completed	No Results Available	Prostate Cancer	Procedure: carbon-11 acetate PET scan	Determine the role of AC-PET in changing initial patient management|Determine the value of AC-PET in predicting recurrence|Assess the performance of AC-PET for detection of lymph node metastasis by comparison with biopsy.	Washington University School of Medicine|National Cancer Institute (NCI)	Male	Child, Adult, Older Adult	Not Applicable	179	Other|NIH	Interventional	Allocation: Non-Randomized|Intervention Model: Parallel Assignment|Masking: None (Open Label)|Primary Purpose: Diagnostic	CDR0000434994|R01CA101734|P30CA091842|WU-03-0315	2003-07-01	2010-07-01	2015-10-01	July 21, 2005		October 30, 2015	Siteman Cancer Center at Barnes-Jewish Hospital - Saint Louis, Saint Louis, Missouri, United States		https://ClinicalTrials.gov/show/NCT00121212
43	NCT04115007	Prostate-cancer Treatment Using Stereotactic Radiotherapy for Oligometastases Ablation in Hormone-sensitive Patients	PRESTO	Recruiting	No Results Available	Oligometastatic Hormone Sensitive Prostate Cancer	Radiation: Stereotactic Body Radiotherapy (SBRT) + Standard of care|Drug: Standard of care	Castration-resistant prostate cancer free survival|Overall survival|Prostate cancer specific survival|Time to castration resistance|Time to next symptomatic skeletal event|Time to next symptomatic skeletal event at the treated metastatic bone sites|Time to use of intermittent hormonal therapy|Duration of intermittent hormonal therapy|Time to secondary treatments (local or systemic)|Acute and late…	UNICANCER	Male	18 Years and older Â (Adult, Older Adult)	Phase 3	350	Other	Interventional	Allocation: Randomized|Intervention Model: Parallel Assignment|Masking: None (Open Label)|Primary Purpose: Treatment	UC-0160/1716|2017-A03104-49	June 23, 2020	June 23, 2025	June 23, 2028	October 3, 2019		February 17, 2023	Institut Sainte Catherine, Avignon, France|Institut BergoniÃ©, Bordeaux, France|Centre d'oncologie - Clinique Pasteur, Brest, France|CHRU de Brest, Brest, France|Centre FranÃ§ois Baclesse, Caen, France|Centre Jean Perrin, Clermont-Ferrand, France|Centre Amethyst de Creil, Creil, France|Centre Hospitalier Intercommunal de CrÃ©teil, CrÃ©teil, France|Institut de cancÃ©rologie de Seine et Marne - Cli…		https://ClinicalTrials.gov/show/NCT04115007	Metastatic
44	NCT03307460	uPAR-PET/MRI in Patients With Prostate Cancer for Evaluation of Tumor Aggressiveness		Unknown status	No Results Available	Prostate Cancer	Drug: 68Ga-NOTA-AE105	Correlation with Gleason Score|Prognostic value|Diagnostic accuracy in staging lymph nodes	Rigshospitalet, Denmark	Male	18 Years and older Â (Adult, Older Adult)	Phase 2	52	Other	Interventional	Allocation: N/A|Intervention Model: Single Group Assignment|Masking: None (Open Label)|Primary Purpose: Diagnostic	AK-2017-PC-1|2017-002276-37	November 21, 2017	October 11, 2019	April 1, 2022	October 11, 2017		November 23, 2020	Rigshospitalet, Copenhagen, Denmark		https://ClinicalTrials.gov/show/NCT03307460
45	NCT04030559	Niraparib Before Surgery in Treating Patients With High Risk Localized Prostate Cancer and DNA Damage Response Defects		Recruiting	No Results Available	ATM Gene Mutation|BRCA1 Gene Mutation|BRCA2 Gene Mutation|BRIP1 Gene Mutation|CDK12 Gene Mutation|CHEK1 Gene Mutation|CHEK2 Gene Mutation|DNA Damage Response Gene Mutation|DNA Repair Gene Mutation|FANCA Gene Mutation|FANCD2 Gene Mutation|FANCL Gene Mutation|GEN1 Gene Mutation|NBN Gene Mutation|Prostate Carcinoma|RAD51 Gene Mutation|RAD51C Gene Mutation	Drug: Niraparib|Drug: Niraparib Tosylate Monohydrate|Procedure: Radical Prostatectomy	Pathologic response rate (pRR)|Biochemical prostate specific antigen (PSA) progression free survival	University of California, Davis|National Cancer Institute (NCI)|Janssen, LP	Male	18 Years and older Â (Adult, Older Adult)	Phase 2	30	Other|NIH|Industry	Interventional	Allocation: N/A|Intervention Model: Single Group Assignment|Masking: None (Open Label)|Primary Purpose: Treatment	1412676|NCI-2019-04365|UCDCC#279|P30CA093373	February 25, 2020	August 1, 2024	February 1, 2025	July 24, 2019		October 31, 2022	University of California Davis Comprehensive Cancer Center, Sacramento, California, United States		https://ClinicalTrials.gov/show/NCT04030559
46	NCT04220398	Neoadjuvant Chemo-hormonal Therapy Combined With Radical Prostatectomy for Locally Advanced Prostate Cancer		Not yet recruiting	No Results Available	Prostate Cancer|Chemotherapy Effect|Hormone Sensitive Prostate Cancer|Locally Advanced Prostate Carcinoma	Drug: Neoadjuvant chemotherapy combined with hormone therapy|Drug: Neoadjuvant hormone therapy|Procedure: Radical Prostatectomy (RP)+ extended lymph node dissection	bPFS (Biochemical progression-free survival)|The 1-year biochemical progression-free survival (bPFS) rate|Overall survival (OS)|Radiographic progression-free survival (rPFS)|TTPP|ECOG score progression-free survival	RenJi Hospital	Male	18 Years to 75 Years Â (Adult, Older Adult)	Not Applicable	475	Other	Interventional	Allocation: Randomized|Intervention Model: Parallel Assignment|Masking: None (Open Label)|Primary Purpose: Treatment	PCANT-20	January 10, 2020	December 31, 2022	December 31, 2024	January 7, 2020		January 7, 2020		"Study Protocol and Statistical Analysis Plan", https://ClinicalTrials.gov/ProvidedDocs/98/NCT04220398/Prot_SAP_000.pdf	https://ClinicalTrials.gov/show/NCT04220398
47	NCT02840617	ICG-based Fluorescence Imaging in Localization of Prostate Cancer and Metastatic Lymph Nodes		Unknown status	No Results Available	Prostate Cancer	Drug: Indocyanine Green (ICG)	sensitivity and specificity of the ICG-based fluorescence to detect prostate cancer|sensitivity and specificity of the ICG-based fluorescence imaging to detect metastatic lymph nodes	Third Affiliated Hospital, Sun Yat-Sen University	Male	18 Years and older Â (Adult, Older Adult)	Phase 1	50	Other	Interventional	Allocation: N/A|Intervention Model: Single Group Assignment|Masking: None (Open Label)|Primary Purpose: Diagnostic	sysu160511	2016-03-01	2018-12-01		July 21, 2016		July 21, 2016	The department of Ultrasound, the third affiliated hospital of Sun Yat-son University, Guangzhou, Guangdong, China		https://ClinicalTrials.gov/show/NCT02840617
48	NCT03569241	PEACE V: Salvage Treatment of OligoRecurrent Nodal Prostate Cancer Metastases	STORM	Active, not recruiting	No Results Available	Prostate Cancer|Prostate Cancer Metastatic|Metastatic Cancer|Oligometastatic Cancer	Radiation: whole pelvic radiotherapy|Radiation: metastasis-directed treatment|Procedure: salvage Lymph Node Dissection|Drug: androgen deprivation therapy	Metastases-free survival|Clinical Progression free survival|Biochemical progression-free survival|Toxicity: acute toxicity|Toxicity: late toxicity|Patient reported QOL as per EORTC-QLQ C30|Patient reported QOL as per EORTC-QLQ PR25|Prostate cancer-specific survival|Overall survival|Time to start of hormonal treatment|Time to castration-resistant disease|economical evaluation|Sensitivity/specifici…	University Ghent|University Hospital, Geneva|University Hospital, Ghent	Male	18 Years and older Â (Adult, Older Adult)	Phase 2	196	Other	Interventional	Allocation: Randomized|Intervention Model: Parallel Assignment|Masking: None (Open Label)|Primary Purpose: Treatment	EC/2018/0130	April 27, 2018	April 30, 2023	April 30, 2025	June 26, 2018		December 13, 2022	Epworth Healthcare, Melbourne, Australia|GZA, Antwerp, Belgium|AZ St-Jan Brugge, Brugge, Belgium|AZ St-Lucas, Brugge, Belgium|Institut Jules Bordet, Brussel, Belgium|AZ Maria Middelares, Gent, Belgium|University Hospital Ghent, Ghent, Belgium|AZ Groeninge, Kortrijk, Belgium|UZ Leuven, Leuven, Belgium|CH Mouscron, Mouscron, Belgium|Humanitas Research Hospital, Milan, Italy|Vita-Salute San Raffaele…		https://ClinicalTrials.gov/show/NCT03569241	RP
49	NCT01186601	Exploration of Tumor Accumulation of BAY94-9392 in Patients With Cancer		Completed	No Results Available	Neoplasms	Drug: PET tracer (BAY94-9392)	Evaluation of the accumulation of BAY94-9392 in primary cancer lesions confirmed by histology.|Evaluation of the accumulation of BAY94-9392 in known or suspected local and/or systemic recurrent cancer lesions and/or lymph node metastasis or distant metastasis.|Standardized uptake value (SUV)|Standardized uptake value ratio (SUVR)|Vital Signs|Laboratory Findings|Electrocardiograms (ECGs)|Adverse E…	Life Molecular Imaging SA	All	18 Years to 90 Years Â (Adult, Older Adult)	Phase 1	30	Industry	Interventional	Allocation: N/A|Intervention Model: Single Group Assignment|Masking: None (Open Label)|Primary Purpose: Diagnostic	15329	2010-12-01	2011-10-01	2011-10-01	August 23, 2010		November 13, 2014	Stanford, California, United States		https://ClinicalTrials.gov/show/NCT01186601
50	NCT01076335	Neoadjuvant Hormones + Docetaxel in Node-Positive Prostate Cancer		Completed	Has Results	Prostate Cancer	Drug: Neoadjuvant Hormonal Therapy|Drug: Docetaxel	Number of Participants Progression Free at 1 Year	M.D. Anderson Cancer Center|National Cancer Institute (NCI)	Male	Child, Adult, Older Adult	Phase 2	40	Other|NIH	Interventional	Allocation: N/A|Intervention Model: Single Group Assignment|Masking: None (Open Label)|Primary Purpose: Treatment	2004-0273|P50CA090270|NCI-2010-01369	2005-05-01	2015-06-01	2015-06-01	February 26, 2010	August 8, 2016	September 19, 2016	University of Texas MD Anderson Cancer Center, Houston, Texas, United States		https://ClinicalTrials.gov/show/NCT01076335
51	NCT03241537	COHORT Trial in Clinical Pelivc Lymph Node Metastatic Prostate Cancer		Active, not recruiting	No Results Available	Prostate Neoplasm	Radiation: Intensity modulated radiotherapy	Comparison of recurrence-free survival between two treatment groups|Comparison of toxicities between two treatment groups|Comparison of quality of lifl between two treatment groups|Comparison of overall survival between two treatment groups|Comparison of clinical failure free survival between two treatment groups|Comparison of cause-specific survival between two treatment groups	Samsung Medical Center	Male	20 Years and older Â (Adult, Older Adult)	Phase 3	61	Other	Interventional	Allocation: Randomized|Intervention Model: Parallel Assignment|Masking: None (Open Label)|Primary Purpose: Treatment	SMC2015-11-139-002	January 15, 2016	December 31, 2022	December 14, 2026	August 7, 2017		July 11, 2022	Samsung Medical Center, Seoul, Korea, Republic of		https://ClinicalTrials.gov/show/NCT03241537
52	NCT02918968	Study on Enzalutamide and Flutamide in Patients With Castration Resistant Prostate Cancer		Completed	Has Results	Prostate Cancer	Drug: Enzalutamide|Drug: Flutamide|Other: Androgen deprivation therapy	Time to PSA Progression With 1st Line AAT (TTPP1)|Time to PSA Progression With 2nd Line AAT (TTPP2)|Percentage of Participants Achieving at Least 50 or 90 Percent (%) Reduction From Baseline and Up To Week 38 in Prostate Specific Antigen (PSA) Response at 1st Line AAT|Percentage of Participants Achieving at Least 50 or 90 Percent (%) Reduction From Baseline to Week 13 in Prostate Specific Antigen…	Astellas Pharma Inc|Pfizer	Male	20 Years and older Â (Adult, Older Adult)	Phase 4	206	Industry	Interventional	Allocation: Randomized|Intervention Model: Parallel Assignment|Masking: None (Open Label)|Primary Purpose: Treatment	9785-MA-3051	November 2, 2016	March 27, 2020	March 27, 2020	September 29, 2016	May 21, 2021	May 21, 2021	Site JP00024, Nagoya, Aichi, Japan|Site JP00025, Nagoya, Aichi, Japan|Site JP00038, Matsuyama, Ehime, Japan|Site JP00051, Iizuka, Fukuoka, Japan|Site JP00045, Isesaki, Gunma, Japan|Site JP00005, Maebashi, Gunma, Japan|Site JP00043, Ota, Gunma, Japan|Site JP00054, Hakodate, Hokkaido, Japan|Site JP00001, Sapporo, Hokkaido, Japan|Site JP00002, Sapporo, Hokkaido, Japan|Site JP00048, Sapporo, Hokkaido…	"Study Protocol", https://ClinicalTrials.gov/ProvidedDocs/68/NCT02918968/Prot_000.pdf|"Statistical Analysis Plan", https://ClinicalTrials.gov/ProvidedDocs/68/NCT02918968/SAP_001.pdf	https://ClinicalTrials.gov/show/NCT02918968
53	NCT05252806	Quantitative mpMRI to Predict Metastatic Potential of Prostate Cancer	QmpMRI	Not yet recruiting	No Results Available	Prostate Cancer	Diagnostic Test: MRI examination of the prostate	optimal combination of quantitative MRI parameters that best correlates to the presence of (lymph node) metastases in prostate cancer as seen on PSMA-PET/CT.|the performance of individual quantitative MRI parameters discriminating localized from (oligo-)metastatic disease|MR parameters that correlate to the amount of metastases as found on PSMA-PET/CT|MR parameters that correlate to local prostat…	Radboud University Medical Center	Male	50 Years and older Â (Adult, Older Adult)		30	Other	Observational	Observational Model: Case-Only|Time Perspective: Prospective	NL77789.091.21	2022-07-01	2022-12-01	2023-03-01	February 23, 2022		June 22, 2022	Radboud university medical centre, Nijmegen, Netherlands		https://ClinicalTrials.gov/show/NCT05252806
54	NCT02974075	Salvage Lymph Node Dissection in Prostate Cancer Patients With Recurrence After Radical Prostatectomy		Active, not recruiting	No Results Available	Prostate Cancer Recurrent	Procedure: Salvage lymph node dissection	The rate of periperative complications within 90 days after surgery|The Prostate specific antigen value after 6 weeks.|Change in Prostate Specific Antigen doubling time|Time until development of castration resistance|Time until development of distant metastasis	Medical University of Vienna	Male	18 Years to 75 Years Â (Adult, Older Adult)	Not Applicable	70	Other	Interventional	Allocation: N/A|Intervention Model: Single Group Assignment|Masking: None (Open Label)|Primary Purpose: Treatment	1460/2016	2016-08-01	2022-11-01	2024-11-01	November 28, 2016		March 16, 2023	Medical University of Vienna, Vienna, Austria		https://ClinicalTrials.gov/show/NCT02974075	RP
55	NCT02678351	68Ga-PSMA-11 PET/MRI in Finding Tumors in Patients With Intermediate or High-Risk Prostate Cancer Undergoing Surgery		Completed	Has Results	Stage II Prostate Adenocarcinoma|Stage III Prostate Adenocarcinoma	Drug: 68Ga-PSMA-11|Procedure: Magnetic resonance imaging (MRI)|Procedure: Positron Emission Tomography (PET)	68Ga-PSMA-11 PET Detection of Prostate Cancer Metastasized to Lymph Nodes|Histopathologic Detection of Prostate Cancer Metastasized to Lymph Nodes|Sensitivity of 68Ga-PSMA-11 PET/MRI|Specificity of 68Ga-PSMA-11 PET/MRI	Andrei Iagaru|National Cancer Institute (NCI)|Stanford University	Male	18 Years and older Â (Adult, Older Adult)	Phase 2|Phase 3	74	Other|NIH	Interventional	Allocation: N/A|Intervention Model: Single Group Assignment|Masking: None (Open Label)|Primary Purpose: Diagnostic	IRB-35931|NCI-2016-00092|PROS0075	April 18, 2016	December 13, 2020	2021-12-01	February 9, 2016	March 4, 2022	March 4, 2022	Stanford University, School of Medicine, Palo Alto, California, United States	"Study Protocol and Statistical Analysis Plan", https://ClinicalTrials.gov/ProvidedDocs/51/NCT02678351/Prot_SAP_000.pdf|"Informed Consent Form", https://ClinicalTrials.gov/ProvidedDocs/51/NCT02678351/ICF_001.pdf	https://ClinicalTrials.gov/show/NCT02678351
56	NCT00214136	Intensity Modulated Radiation Therapy (IMRT) Radiotherapy for Treating Prostate Pelvic Nodes		Completed	Has Results	Prostate Cancer	Radiation: radiotherapy	Number of Participants Experiencing Expected Toxicities|To Evaluate Local Tumor Control and Biochemical Progression-free and Metastasis-free Survival	University of Wisconsin, Madison|National Cancer Institute (NCI)	Male	18 Years and older Â (Adult, Older Adult)	Phase 2	30	Other|NIH	Interventional	Allocation: N/A|Intervention Model: Single Group Assignment|Masking: None (Open Label)|Primary Purpose: Treatment	RO04807|P01CA088960|H-2004-0472|NCI-2011-00947|A533300|SMPH\HUMAN ONCOLOGY	2005-03-01	2016-03-01	2016-03-01	September 21, 2005	October 12, 2017	August 4, 2021	University Of Wisconsin Hospital and Clinics, Madison, Wisconsin, United States		https://ClinicalTrials.gov/show/NCT00214136
57	NCT03081884	Validation of FACBC for Detection of Metastasis Among High-risk Prostate Cancer Patients With Presumed Localized Disease	EDRN-FACBC	Completed	Has Results	Cancer	Drug: FACBC PET-CT Imaging	Cancer Detection Performance of FACBC PET/CT|Diagnostic Performance of FACBC PET/CT and Conventional Imaging	Emory University|National Cancer Institute (NCI)	Male	18 Years and older Â (Adult, Older Adult)	Phase 2	61	Other|NIH	Interventional	Allocation: N/A|Intervention Model: Single Group Assignment|Masking: None (Open Label)|Primary Purpose: Diagnostic	IRB00092595|U01CA113913-11	March 1, 2017	December 31, 2019	December 31, 2019	March 16, 2017	January 25, 2021	January 25, 2021	Emory University Hospital, Atlanta, Georgia, United States	"Study Protocol and Statistical Analysis Plan", https://ClinicalTrials.gov/ProvidedDocs/84/NCT03081884/Prot_SAP_000.pdf	https://ClinicalTrials.gov/show/NCT03081884
58	NCT02935816	Localising Occult Prostate Cancer Metastases With Advanced Imaging TEchniques	LOCATE	Unknown status	No Results Available	Prostate Cancer	Radiation: Whole body MRI	The investigator will measure and analyse sensitivity and specificity of WB-MRI compared to conventional multi-modality imaging for detection of regional lymph node distant metastasis.T|Interobserver agreement for WB-MRI: Per-site and per-nodal staging assessment will be done by two radiologists separately and then in consensus. Kappa agreement statistic will be tested for the level of agreement …	University College, London	Male	18 Years and older Â (Adult, Older Adult)		130	Other	Observational	Observational Model: Case-Only|Time Perspective: Prospective	15/0047	2015-01-01	2018-01-01	2018-01-01	October 18, 2016		October 18, 2016	Centre for Medical Imaging, London, United Kingdom		https://ClinicalTrials.gov/show/NCT02935816	RT
59	NCT05343936	Evaluation of an Active Surveillance Protocol for Prostate Cancer in the Brazilian Population		Recruiting	No Results Available	Prostate Cancer	Other: Active surveillance	Biopsy pathological reclassification rate|Treatment-Free Survival rate|Overall survival rate|Cancer-Specific Mortality Rate|Metastasis-free survival rate|Quality of life evaluation|Anxiety evaluation|Biochemical recurrence rate after radical therapy	Hospital Moinhos de Vento	Male	18 Years to 78 Years Â (Adult, Older Adult)		200	Other	Observational	Observational Model: Cohort|Time Perspective: Prospective	56352622.8.1001.5330	August 19, 2022	2023-10-01	2023-12-01	April 25, 2022		December 15, 2022	Hospital Escola - UFPEL, Pelotas, Rio Grande Do Sul, Brazil|Hospital Moinhos de Vento, Porto Alegre, Rio Grande Do Sul, Brazil		https://ClinicalTrials.gov/show/NCT05343936	AS
60	NCT01081873	Study to Document Treatment Patterns and to Evaluate Leuprolide and Alternative Therapeutic Approaches to the Treatments of Advanced Prostate Cancer		Completed	Has Results	Prostatic Neoplasm	Drug: leuprolide (Lucrin/Lucrin-Tri-depot)	Effectiveness Parameter for Staging of Prostate Cancer: Metastases at Each Visit|Effectiveness Parameter for Screening or Recurrence of Prostate Cancer: Mean Prostate-specific Antigen (PSA) at Each Visit|Effectiveness Parameter: the Number of Participants With a Complete or Partial Response, Stable Disease, or Progressive Disease Following Treatment at Each Visit|Effectiveness Parameter for Progn…	Abbott	Male	18 Years and older Â (Adult, Older Adult)		2717	Industry	Observational	Observational Model: Case-Only|Time Perspective: Prospective	PMOS-BELG-04-001	2004-06-01	2010-12-01	2010-12-01	March 5, 2010	March 26, 2012	October 31, 2012	Site Reference ID/Investigator# 31196, Aartselaar, Belgium|Site Reference ID/Investigator# 31237, Afsnee, Belgium|Site Reference ID/Investigator# 31121, Alken, Belgium|Site Reference ID/Investigator# 31170, Antwerpen, Belgium|Site Reference ID/Investigator# 31194, Antwerpen, Belgium|Site Reference ID/Investigator# 4872, Antwerp, Belgium|Site Reference ID/Investigator# 31186, Antwerp, Belgium|Site…		https://ClinicalTrials.gov/show/NCT01081873	Metastatic
61	NCT02963051	A Phase Ib Study of Intravenous Copper Loading With Oral Disulfiram in Metastatic, Castration Resistant Prostate Cancer		Terminated	No Results Available	Prostate Cancer	Drug: Copper|Drug: Disulfiram|Drug: Copper gluconate	Number of adverse events|Median radiographic progression free survival (PFS)|Amount of 64-Copper uptake by the tumor|Change in PSA|Time to PSA nadir|Time to PSA progression	Daniel George, MD|Give 1 For Dad Campaign|The V Foundation for Cancer Research|Peter Michael Foundation|Cantex Pharmaceuticals|Duke University	Male	18 Years and older Â (Adult, Older Adult)	Phase 1	9	Other|Industry	Interventional	Allocation: Non-Randomized|Intervention Model: Parallel Assignment|Masking: None (Open Label)|Primary Purpose: Treatment	Pro00071007	July 11, 2017	December 30, 2018	February 1, 2020	November 15, 2016		September 16, 2021	Duke University Medical Center, Durham, North Carolina, United States		https://ClinicalTrials.gov/show/NCT02963051	Metastatic
62	NCT03071328	INJECT: A Pilot Study of Intra-tumoral Injections in Metastatic Urological Cancers		Completed	No Results Available	Metastatic Castration-resistant Prostate Cancer (mCRPC)|Metastatic Urothelial Carcinoma|Metastatic Renal Cell Carcinoma	Drug: Isovue-M 200	Presence of iodinated contrast enhancement within the metastasis on post-injection CT|Percentage of iodinated contrast enhancement within the metastasis on post-injection CT|Presence of tumor CD155 membrane expression in metastatic bone, liver, soft tissue or lymph node specimens.|Estimated percentage of tumor CD155 membrane expression in metastatic bone, liver, soft tissue, or lymph node specime…	Duke University	Male	18 Years and older Â (Adult, Older Adult)	Early Phase 1	10	Other	Interventional	Allocation: Non-Randomized|Intervention Model: Parallel Assignment|Masking: None (Open Label)|Primary Purpose: Other	Pro00078508	January 8, 2018	March 31, 2021	April 30, 2021	March 6, 2017		April 11, 2022	Duke University Medical Center, Durham, North Carolina, United States		https://ClinicalTrials.gov/show/NCT03071328	Metastatic
63	NCT04655365	Detecting Metastases by PyL PET/CT in Subjects Starting Enzalutamide for Untreated Castration Resistant Prostate Cancer.	PROSTEP-002	Recruiting	No Results Available	Prostate Cancer	Drug: Enzalutamide capsule	Determine the metastasis detection rate by 18F -DCFPyL-PSMA PET/CT in patients presenting with non metastatic castration resistant prostate cancers defined by conventional imaging and a rising PSA>1ng/mL|Determine the intrapatient and interpatient 18F-DCFPyL-PSMA response rates defined by a 50% decrease in intralesional 18F-DCFPyL-PSMA uptake or 50% decrease in sum metastasis 18F-DCFPyL-PSMA upta…	CHU de Quebec-Universite Laval|Astellas Pharma Europe Ltd.	Male	18 Years and older Â (Adult, Older Adult)	Phase 2	50	Other|Industry	Interventional	Allocation: N/A|Intervention Model: Single Group Assignment|Masking: None (Open Label)|Primary Purpose: Treatment	PROSTEP-002	March 22, 2022	May 1, 2023	September 1, 2023	December 7, 2020		April 7, 2022	CHU de QuÃ©bec-UniversitÃ© Laval, QuÃ©bec, Canada		https://ClinicalTrials.gov/show/NCT04655365
64	NCT02745587	Evaluating the Impact of Prostate Only Versus Pelvic Radiation for N+ Prostate Cancer.	PROPER	Terminated	No Results Available	Prostate Cancer	Radiation: radiotherapy	Assessment of number of participants without clinical relapse|Assessment of number of participants experiencing Radiation Therapy Oncology Group toxicity|Assessment of number of participants with biochemical control	University Hospital, Ghent	Male	18 Years and older Â (Adult, Older Adult)	Phase 3	69	Other	Interventional	Allocation: Randomized|Intervention Model: Parallel Assignment|Masking: None (Open Label)|Primary Purpose: Treatment	2016/0246	April 1, 2016	July 1, 2021	September 22, 2022	April 20, 2016		December 28, 2022	Ghent University Hospital, Ghent, Belgium		https://ClinicalTrials.gov/show/NCT02745587
65	NCT05717582	Maximal Cytoreductive Therapies on Post-treatment Metastases in Pts With mHSPC During Apalutamide Plus ADT Treatment	CHAMPION	Not yet recruiting	No Results Available	Metastatic Prostate Cancer|Castration-Sensitive Prostate Cancer	Drug: apalutamide|Drug: androgen deprivation therapy|Procedure: cytoreductive radical prostatectomy with/without pelvic lymph node dissection|Radiation: metastasis-directed therapy with radiation	proportion of patients with undetectable PSA level after 6 cycles of treatment (each cycle is 28 days).|proportion of patients with undetectable PSA level after 3 cycles of treatment (each cycle is 28 days).|PSA50 response rate and PSA90 response rate at the end of the 3rd treatment cycle (each cycle is 28 days).|PSA50 response rate and PSA90 response rate at the end of the 6th treatment cycle (e…	Fudan University	Male	18 Years and older Â (Adult, Older Adult)	Phase 2	47	Other	Interventional	Allocation: N/A|Intervention Model: Single Group Assignment|Masking: None (Open Label)|Primary Purpose: Treatment	PCa-CHAMPION	May 1, 2023	December 31, 2025	December 31, 2026	February 8, 2023		February 8, 2023	Fudan University Shanghai Cancer Center Pudong Hospital, Shanghai, Shanghai, China|Fudan University Shanghai Cancer Center Xuhui Hospital, Shanghai, Shanghai, China		https://ClinicalTrials.gov/show/NCT05717582	Metastatic
66	NCT04462926	Evaluation of Diagnostic Accuracy of [68Ga]Ga-PSMA-11 PET/CT in Primary Staging of Intermediate and High Risk Prostatic Cancer in Men Newly Diagnosed	PSMA-PROSTAPET	Recruiting	No Results Available	Prostate Cancer|Prostatic Neoplasm|Urogenital Neoplasms|Prostatic Disease|Disease Attributes|Neoplasms	Diagnostic Test: [68Ga]Ga-PSMA-11 PET/CT	Diagnostic accuracy measures (sensitivity, specificity, positive and negative predictive values) of [68Ga]Ga-PSMA-11 PET/CT in detection of primary tumor and extraprostatic disease (lymph node, soft tissues spread or bone metastases).|Comparation diagnostic accuracy of the [68Ga]Ga-PSMA-11 PET/CT versus the conventional imaging mpMRI (with or without CT of the lower abdomen and Bone scan) in the …	Azienda Ospedaliero-Universitaria di Modena	Male	18 Years and older Â (Adult, Older Adult)	Not Applicable	100	Other	Interventional	Allocation: N/A|Intervention Model: Single Group Assignment|Masking: None (Open Label)|Primary Purpose: Diagnostic	ND|2019-004685-18	September 20, 2020	September 20, 2024	September 20, 2024	July 8, 2020		September 17, 2020	Azienda Ospedaliero-Universitaria di Modena, Modena, Italy		https://ClinicalTrials.gov/show/NCT04462926
67	NCT02156414	Lymph Node Involvement Using Extended Pelvic Lymphadenectomy in Clinically Localized Prostate Cancer	LNIEPLCLPC	Completed	No Results Available	Secondary Malignant Neoplasm of Lymph Node|Prostatic Neoplasms	Procedure: Radical Prostatectomy|Procedure: Extended Lymphadenectomy	Lymph Node Involvement Using Extended Pelvic Lymphadenectomy by histopathology analysis|The Histopathology substaging Gleason score in the surgery piece vs Biopsy report before surgery.	Javeriana University|Hospital Universitario San Ignacio|FundaciÃ³n Santa Fe de Bogota|FundaciÃ³n Cardioinfantil Instituto de CardiologÃ­a	Male	18 Years and older Â (Adult, Older Adult)		135	Other	Observational	Observational Model: Cohort|Time Perspective: Prospective	2013-07-01	2013-03-01	2014-08-01	2014-08-01	June 5, 2014		April 22, 2015	Fundacion Cardioinfantil, Bogota, Colombia|Fundacion Hospital Santafe, Bogota, Colombia|Hospital Universitario San Ignacio, Bogota, Colombia		https://ClinicalTrials.gov/show/NCT02156414
68	NCT03767244	A Study of Apalutamide in Participants With High-Risk, Localized or Locally Advanced Prostate Cancer Who Are Candidates for Radical Prostatectomy	PROTEUS	Recruiting	No Results Available	Prostatic Neoplasms	Drug: Apalutamide|Drug: Androgen Deprivation Therapy (ADT)|Drug: Placebo	Percentage of Participants with Pathologic complete response (pCR)|Metastasis-Free Survival (MFS)|Prostate Specific Antigen (PSA)-Free Survival|Event Free Survival (EFS)|Time to Subsequent First Treatments (TTST-1)|Time to Distant Metastasis (TTDM)|MFS Based on Conventional Imaging|Number of Participants with Adverse Events|Number of Participants with Laboratory Abnormalities as a Measure of Safe…	Janssen Research & Development, LLC	Male	18 Years and older Â (Adult, Older Adult)	Phase 3	2500	Industry	Interventional	Allocation: Randomized|Intervention Model: Parallel Assignment|Masking: Quadruple (Participant, Care Provider, Investigator, Outcomes Assessor)|Primary Purpose: Treatment	CR108535|56021927PCR3011|2018-001746-34	June 11, 2019	April 22, 2024	April 7, 2027	December 6, 2018		May 6, 2023	UC San Diego Moores Cancer Center, La Jolla, California, United States|University of Southern California, Los Angeles, California, United States|Cedars-Sinai Medical Center, Los Angeles, California, United States|University of California Los Angeles, Los Angeles, California, United States|University of California Irvine Medical Center - Chao Family Comprehensive Cancer Center, Orange, California,…		https://ClinicalTrials.gov/show/NCT03767244
69	NCT02981368	Study of 18F-DCFPyL PET/CT Imaging in Patients With Prostate Cancer	OSPREY	Completed	Has Results	Prostate Cancer	Drug: 18F-DCFPyL Injection|Diagnostic Test: PET/CT imaging	Specificity of 18F-DCFPyL PET/CT Imaging to Detect Metastatic Prostate Cancer Within the Pelvic Lymph Nodes Relative to Histopathology in High Risk Prostate Cancer Participants (Cohort A)|Sensitivity of 18F-DCFPyL PET/CT Imaging to Detect Metastatic Prostate Cancer Within the Pelvic Lymph Nodes Relative to Histopathology in High Risk Prostate Cancer Participants (Cohort A)|Shift From Baseline in …	Progenics Pharmaceuticals, Inc.	Male	18 Years and older Â (Adult, Older Adult)	Phase 2|Phase 3	385	Industry	Interventional	Allocation: N/A|Intervention Model: Single Group Assignment|Masking: None (Open Label)|Primary Purpose: Diagnostic	PyL 2301	2016-11-01	2018-07-01	2018-07-01	December 5, 2016	August 9, 2021	August 9, 2021	University of California at San Francisco (UCSF) - Mt. Zion Hospital, San Francisco, California, United States|Yale University Department of Radiology and Biomedical Imaging, New Haven, Connecticut, United States|University of Chicago, Chicago, Illinois, United States|Johns Hopkins University, Baltimore, Maryland, United States|Dana Farber Cancer Institute, Boston, Massachusetts, United States|Un…	"Study Protocol", https://ClinicalTrials.gov/ProvidedDocs/68/NCT02981368/Prot_000.pdf|"Statistical Analysis Plan", https://ClinicalTrials.gov/ProvidedDocs/68/NCT02981368/SAP_001.pdf	https://ClinicalTrials.gov/show/NCT02981368
70	NCT05304858	Tumor Microenvironment Analysis of Prostate Cancer Metastasis		Recruiting	No Results Available	Recurrent Prostate Cancer	Procedure: Biopsy	Single-Cell RNA Sequencing (scRNAseq)|CyTOF high-parametric mass cytometry|Multiplex Immunofluorescence|Characterization of the expression and receptor density of prostate lineage antigens	Columbia University|Janssen Pharmaceuticals	Male	18 Years and older Â (Adult, Older Adult)		16	Other|Industry	Observational	Observational Model: Other|Time Perspective: Prospective	AAAT2169	September 15, 2021	2024-12-01	2024-12-01	March 31, 2022		March 31, 2022	Columbia University Medical Center, New York, New York, United States		https://ClinicalTrials.gov/show/NCT05304858
71	NCT01834651	A Phase II Study of Cabozantinib (XL184) Therapy in Castrate Resistant Prostate Cancer (CRPC) With Visceral Metastases		Completed	Has Results	Prostate Cancer	Drug: Cabozantinib	Clinical Benefit Rate From Cabozantinib (XL184)|Change in Number of Circulating Tumor Cells (CTC) in Response to Cabozantinib|Number of Patients With NanoVelcro Appropriate for RNA in Circulating Tumor Cells|Change in Levels of Serum Hepatocyte Growth Factor (HGF) and Vascular Endothelial Growth Factor (VEGF) Concentration|Number of Participants With Grade 3/4 Adverse Events Related to Cabozantin…	Edwin Posadas, MD|Cedars-Sinai Medical Center	Male	18 Years and older Â (Adult, Older Adult)	Phase 2	17	Other	Interventional	Allocation: N/A|Intervention Model: Single Group Assignment|Masking: None (Open Label)|Primary Purpose: Treatment	XL184-IST20	April 30, 2013	July 18, 2016	July 18, 2016	April 18, 2013	September 27, 2017	September 27, 2017	Cedars-Sinai Medical Center, Los Angeles, California, United States		https://ClinicalTrials.gov/show/NCT01834651	Metastatic
72	NCT00087347	Magnetic Resonance Imaging of Lymph Nodes Using Ferumoxytol in Patients With Primary Prostate or Breast Cancer		Completed	No Results Available	Breast Cancer|Prostate Cancer	Drug: ferumoxytol|Procedure: magnetic resonance imaging		Massachusetts General Hospital|National Cancer Institute (NCI)	All	18 Years and older Â (Adult, Older Adult)		14	Other|NIH	Observational		CDR0000374491|MGH-2004-P-000681/2|NCI-6809	2004-09-01	2006-09-01		July 12, 2004		May 14, 2013	Massachusetts General Hospital Cancer Center, Boston, Massachusetts, United States		https://ClinicalTrials.gov/show/NCT00087347
73	NCT02971358	Safety and Early Efficacy of Radical Prostatectomy for Newly Diagnosed Very High Risk Locally Advanced and Oligometastatic Prostate Cancer		Recruiting	No Results Available	Locally Advanced and Metastatic Prostate Cancer	Procedure: Radical prostatectomy	The rate of perioperative complications within 90 days after surgery (Clavien-Dindo-classification)|Time to start androgen deprivation therapy	Medical University of Vienna	Male	18 Years to 75 Years Â (Adult, Older Adult)	Not Applicable	200	Other	Interventional	Allocation: N/A|Intervention Model: Single Group Assignment|Masking: None (Open Label)|Primary Purpose: Treatment	1461/2016	2016-08-01	2025-12-01	2027-12-01	November 22, 2016		March 16, 2023	Medical University of Vienna, Vienna, Austria		https://ClinicalTrials.gov/show/NCT02971358	Metastatic
74	NCT00933426	Lenalidomide and Paclitaxel in Prostate Cancer		Terminated	No Results Available	Prostate Cancer	Drug: Lenalidomide|Drug: Paclitaxel	Maximum tolerated dose (MTD) of Lenalidomide in Combination with Low-Dose Weekly Paclitaxel|Progression-Free (PFS) Time in Patients with a Lymph Node Dominant Clinical Phenotype	M.D. Anderson Cancer Center|Celgene Corporation	Male	18 Years and older Â (Adult, Older Adult)	Phase 1	17	Other|Industry	Interventional	Allocation: N/A|Intervention Model: Single Group Assignment|Masking: None (Open Label)|Primary Purpose: Treatment	2008-0606|NCI-2010-01039	2009-08-01	2015-12-01	2015-12-01	July 7, 2009		October 26, 2016	University of Texas MD Anderson Cancer Center, Houston, Texas, United States		https://ClinicalTrials.gov/show/NCT00933426	Metastatic
75	NCT01385059	Axitinib Before Surgery in Treating Patients With High-Risk Prostate Cancer		Completed	Has Results	Stage III Prostate Cancer|Stage IV Prostate Cancer	Drug: axitinib|Procedure: therapeutic conventional surgery|Other: enzyme-linked immunosorbent assay|Other: laboratory biomarker analysis	Pre-metastatic Niche Density	City of Hope Medical Center|National Cancer Institute (NCI)	Male	18 Years and older Â (Adult, Older Adult)	Phase 2	11	Other|NIH	Interventional	Allocation: Randomized|Intervention Model: Parallel Assignment|Masking: None (Open Label)|Primary Purpose: Treatment	10151|NCI-2011-01105	October 28, 2011	October 9, 2013	October 9, 2013	June 29, 2011	March 7, 2023	March 7, 2023	City of Hope Medical Center, Duarte, California, United States	"Study Protocol and Statistical Analysis Plan", https://ClinicalTrials.gov/ProvidedDocs/59/NCT01385059/Prot_SAP_000.pdf	https://ClinicalTrials.gov/show/NCT01385059
76	NCT04794777	Comparing "Salvage" Radiotherapy and Individualized PSMA PET/CT Targeted Treatment in With Relapsing Prostate Cancer		Recruiting	No Results Available	Prostate Cancer	Combination Product: Individualised therapy|Radiation: Standard salvage therapy	Primary progression free survival|Time to metastasis|Prostate cancer specific survival|Time to secondary treatment|Differences in quality of life recorded using Patient Reported Outcome Measure (PROM)	Stefan Carlsson|Karolinska University Hospital	Male	18 Years and older Â (Adult, Older Adult)	Phase 3	450	Other	Interventional	Allocation: Randomized|Intervention Model: Parallel Assignment|Masking: None (Open Label)|Primary Purpose: Treatment	PSMA recidiv	October 30, 2018	October 30, 2027	October 30, 2027	March 12, 2021		September 23, 2021	Sahlgrenska University Hospital, GÃ¶teborg, Sweden|SÃ¶dersjukhuset, Stockholm, Sweden|Karolinska University Hospital, Stockholm, Sweden|Norrland's University Hospital, UmeÃ¥, Sweden|Ã–rebro University Hospital, Ã–rebro, Sweden		https://ClinicalTrials.gov/show/NCT04794777	RP
77	NCT04086290	National Danish Protocol. Surgery+ SBRT for M1 Prostate Cancer Patients	Oligomet_DK	Recruiting	No Results Available	Prostate Cancer Metastatic	Procedure: RARP|Radiation: SBRT|Drug: ADT	Proportion of men with Grade â‰¥ 3 adverse events the first year|Proportion of men achieving prostatic specific antigen (PSA) < 0.1 ng/ml|Feasibility of radical prostatectomy in the oligometastatic setting	Peter Busch Ã˜stergren|Herlev Hospital	Male	18 Years and older Â (Adult, Older Adult)	Phase 1|Phase 2	20	Other	Interventional	Allocation: N/A|Intervention Model: Single Group Assignment|Masking: None (Open Label)|Primary Purpose: Treatment	Oligomet_DK	October 10, 2019	2023-10-01	2028-10-01	September 11, 2019		February 12, 2020	Herlev and Gentofte Hospital, Herlev, Denmark		https://ClinicalTrials.gov/show/NCT04086290	Metastatic
78	NCT03535831	PSMA PET Registry (18F-DCFPyL)	PM-PPR	Active, not recruiting	No Results Available	Carcinoma of Prostate	Diagnostic Test: 18F-DCFPyL	18F-DCFPyL PET changes the detection of lymph node and distant metastases	University Health Network, Toronto	Male	18 Years and older Â (Adult, Older Adult)	Not Applicable	200	Other	Interventional	Allocation: N/A|Intervention Model: Single Group Assignment|Masking: None (Open Label)|Primary Purpose: Diagnostic	17-6021	April 27, 2018	December 31, 2023	December 31, 2024	May 24, 2018		November 1, 2022	Princess Margaret Cancer Centre, Toronto, Ontario, Canada		https://ClinicalTrials.gov/show/NCT03535831
79	NCT04271579	Early Prostate Cancer Recurrence With PSMA PET Positive Unilateral Pelvic Lesion(s)	ProsTone	Recruiting	No Results Available	Prostate Cancer	Procedure: Salvage Lymphnode dissection	Rate of complete biochemical response|Prostate cancer-specific therapy-free survival	Martini-Klinik am UKE GmbH|University Hospital Hamburg, Institute of Tumor Biology	Male	18 Years to 75 Years Â (Adult, Older Adult)	Not Applicable	397	Other	Interventional	Allocation: Randomized|Intervention Model: Parallel Assignment|Masking: Double (Participant, Investigator)|Primary Purpose: Treatment	ProsTone-MK-2020|DRKS00020130	October 15, 2019	December 31, 2024	December 31, 2025	February 17, 2020		April 12, 2023	Martini-Klinik am UKE GmbH, Hamburg, Germany		https://ClinicalTrials.gov/show/NCT04271579	RP
80	NCT05123300	PRISMA-PET - Primary Staging of Prostate Cancer With PSMA		Recruiting	No Results Available	Prostate Cancer	Diagnostic Test: 18F-PSMA-1007	Treatment Strategy (Group A vs. B)|Progression Free Survival (Group A vs. B)|Quality of life according to questionnaires (Group A vs. B)|Accuracy NaF-PET/CT compared to PSMA-PET/CT for detection of metastases|Value of PSMA/MR for tumor staging and detection of lymph node and bone metastases in the pelvis.	Odense University Hospital|Sygehus Lillebaelt|Hospital of South West Jutland	Male	18 Years and older Â (Adult, Older Adult)	Not Applicable	448	Other	Interventional	Allocation: Randomized|Intervention Model: Parallel Assignment|Masking: None (Open Label)|Primary Purpose: Diagnostic	2020110469	October 4, 2021	October 1, 2025	October 1, 2030	November 17, 2021		March 23, 2023	Department of Radiology and Nuclear Medicine, Esbjerg, Denmark|Department of Nuclear Medicine, Odense, Denmark|Department of Nuclear Medicine, Vejle, Denmark	"Study Protocol and Statistical Analysis Plan", https://ClinicalTrials.gov/ProvidedDocs/00/NCT05123300/Prot_SAP_000.pdf	https://ClinicalTrials.gov/show/NCT05123300
81	NCT00804245	C-11 Choline PET-CT Scan in Finding Metastases in Patients With Newly Diagnosed High-Risk Prostate Cancer		Completed	No Results Available	Prostate Cancer	Procedure: needle biopsy|Drug: PET-CT scans supplemented with 11C-Choline tracer	Determination of utility of 11C-Choline in enhancing efficacy of Pet-CT scans	Wake Forest University Health Sciences|National Cancer Institute (NCI)	Male	30 Years to 120 Years Â (Adult, Older Adult)	Phase 1	18	Other|NIH	Interventional	Allocation: N/A|Intervention Model: Single Group Assignment|Masking: None (Open Label)|Primary Purpose: Diagnostic	IRB00005483|P30CA012197|CCCWFU-85207	2008-08-01	2012-06-01	2013-08-01	December 8, 2008		July 3, 2018	Wake Forest University Comprehensive Cancer Center, Winston-Salem, North Carolina, United States		https://ClinicalTrials.gov/show/NCT00804245
82	NCT02138721	Local Treatment With RP for Newly-diagnosed mPCa	LoMP	Recruiting	No Results Available	Prostatic Neoplasms|Neoplasm Metastasis	Procedure: Radical Prostatectomy (RP)	Castration Refractory Prostate Cancer Progression-Free Survival|Time to first Disease Related Event|Overall Survival|Prostate Cancer Specific Survival|Quality of Life|Time to Androgen Deprivation Therapy start	University Hospital, Ghent	Male	18 Years to 85 Years Â (Adult, Older Adult)	Not Applicable	80	Other	Interventional	Allocation: Non-Randomized|Intervention Model: Parallel Assignment|Masking: None (Open Label)|Primary Purpose: Treatment	B670201420709	June 28, 2018	December 31, 2024	December 31, 2024	May 15, 2014		December 21, 2022	ASZ Aalst, Aalst, Belgium|Imelda Ziekenhuis, Bonheiden, Belgium|University Hospital, Ghent, Ghent, Belgium|Sint-Fransiskusziekenhuis, Heusden-Zolder, Belgium|AZ Jan Portaels, Vilvoorde, Belgium		https://ClinicalTrials.gov/show/NCT02138721	Metastatic
83	NCT00214422	Intensity Modulated Radiation Therapy for Prostate Cancer		Completed	Has Results	Prostate Cancer	Radiation: Radiation	Number of Participants With Any Grade 2 Toxicity Using Intensity Modulated Radiation Therapy (IMRT) to Treat the At-risk Lymph Nodes in Prostate Cancer ( up to First 10 Patients)|Maximum Tolerated Dose (MTD) of External Beam Radiation to Pelvic Lymph Nodes of Interest in Patients Receiving Radiation Therapy for Prostate Cancer (After the First 10 Patients) In Arm 1, Arm 2, and Arm 3|Number of Par…	National Cancer Institute (NCI)|National Institutes of Health Clinical Center (CC)	Male	18 Years to 90 Years Â (Adult, Older Adult)	Early Phase 1	19	NIH	Interventional	Allocation: Non-Randomized|Intervention Model: Single Group Assignment|Masking: None (Open Label)|Primary Purpose: Treatment	050241|05-C-0241	September 19, 2005	May 27, 2014	April 18, 2018	September 21, 2005	March 1, 2019	July 19, 2019	National Institutes of Health Clinical Center, 9000 Rockville Pike, Bethesda, Maryland, United States	"Informed Consent Form", https://ClinicalTrials.gov/ProvidedDocs/22/NCT00214422/ICF_000.pdf|"Study Protocol and Statistical Analysis Plan", https://ClinicalTrials.gov/ProvidedDocs/22/NCT00214422/Prot_SAP_001.pdf	https://ClinicalTrials.gov/show/NCT00214422
84	NCT01832259	A Study of VEGF Tyrosine Kinase Inhibitor (Pazopanib) in Men With High-Risk Prostate Cancer Followed by Radical Prostatectomy and Pelvic Lymph Node Dissection		Completed	Has Results	Adenocarcinoma of the Prostate	Drug: Pazopanib|Other: Placebo	Number of Vascular Endothelial Growth Factor Receptor 1 (VEGFR1)-Positive Clusters|Participants Experiencing Adverse Events|Biochemical Recurrence Progression Free Survival Rate	University of Utah|Novartis	Male	18 Years and older Â (Adult, Older Adult)	Phase 2	30	Other|Industry	Interventional	Allocation: Randomized|Intervention Model: Parallel Assignment|Masking: Triple (Participant, Care Provider, Investigator)|Primary Purpose: Treatment	HCI63129	2013-08-01	February 7, 2017	August 9, 2018	April 16, 2013	June 12, 2018	December 12, 2018	Huntsman Cancer Institute, Salt Lake City, Utah, United States	"Study Protocol and Statistical Analysis Plan", https://ClinicalTrials.gov/ProvidedDocs/59/NCT01832259/Prot_SAP_000.pdf	https://ClinicalTrials.gov/show/NCT01832259
85	NCT03903835	ProBio: A Biomarker Driven Study in Patients With Metastatic Prostate Cancer	ProBio	Recruiting	No Results Available	Metastatic Castration-resistant Prostate Cancer|Metastatic Hormone-Sensitive Prostate Cancer (mHSPC)	Drug: Enzalutamide Oral Capsule [Xtandi]|Drug: Abiraterone Oral Tablet [Zytiga]|Drug: Carboplatin|Drug: Cabazitaxel 60 mg Solution for Injection|Drug: Docetaxel Injectable Solution|Drug: Radium Chloride Ra-223|Drug: Niraparib plus Abiraterone acetate plus Prednisone	Progression free survival (PFS)|Treatment response rate|Overall survival (OS)|Patient Reported Outcome Measures (PROM)|Cost-effectiveness|Number of Participants With Adverse Events as a Measure of Safety and Tolerability	Karolinska Institutet|The Swedish Research Council|Kom Op Tegen Kanker|Janssen Pharmaceutica N.V., Belgium	Male	18 Years and older Â (Adult, Older Adult)	Phase 3	750	Other|Industry	Interventional	Allocation: Randomized|Intervention Model: Sequential Assignment|Masking: None (Open Label)|Primary Purpose: Treatment	EudraCT No 2018-002350-78	February 1, 2019	2026-12-01	2026-12-01	April 4, 2019		November 2, 2022	OLV Ziekenhuis Aalst, Aalst, Belgium|AZ Sint-Jan AV, Brugge, Belgium|AZ Sint-Lucas, Brugge, Belgium|Ziekenhuis Oost-Limburg, Genk, Belgium|AZ Jan Palfijn Ziekenhuis, Gent, Belgium|University Hospital Ghent, Ghent, Belgium|Jessa ziekenhuis, Hasselt, Belgium|AZ Groeninge, Kortrijk, Belgium|University Hospital Luik, LiÃ¨ge, Belgium|AZ Damiaan, Oostende, Belgium|AZ Nikolaas, Sint-Niklaas, Belgium|Ake…		https://ClinicalTrials.gov/show/NCT03903835	Metastatic
86	NCT00773318	SPECT-CT Guided Lymphatic Mapping and Sentinel Lymphadenectomy (LM/SL) in Prostate Cancer		Terminated	No Results Available	Prostate Cancer	Procedure: SPECT/CT guided LM/SL	Technical feasibility and clinical utility of LM/SL with SPECT/CT in patients with early stage prostate cancer versus CLND.|Tolerability, operating time, and complications rate of SPECT/CT guided LM/SL	Lawson Health Research Institute|London Regional Cancer Program, Canada|University of Western Ontario, Canada	Male	18 Years and older Â (Adult, Older Adult)	Not Applicable	30	Other	Interventional	Allocation: N/A|Intervention Model: Single Group Assignment|Masking: None (Open Label)|Primary Purpose: Diagnostic	R-06-433|12638	2008-04-01	2012-02-01	2012-02-01	October 16, 2008		March 5, 2012	University Hospital - Dpt. of Nuclear Medicine, London, Ontario, Canada		https://ClinicalTrials.gov/show/NCT00773318
87	NCT02952534	A Study of Rucaparib in Patients With Metastatic Castration-resistant Prostate Cancer and Homologous Recombination Gene Deficiency	TRITON2	Completed	Has Results	Metastatic Castration Resistant Prostate Cancer	Drug: Rucaparib	Confirmed Objective Response Rate (ORR) by Gene in Patients With Measurable Disease at Baseline Per Central Independent Radiology Review (IRR)|Confirmed Objective Response Rate (ORR) by Gene in Patients With Measurable Disease at Baseline Per Investigator (INV)|Duration of Response (DOR) by Gene in Patients With Confirmed Response Per Central Independent Radiology Review (IRR)|Duration of Respons…	Clovis Oncology, Inc.|Foundation Medicine	Male	18 Years and older Â (Adult, Older Adult)	Phase 2	277	Industry	Interventional	Allocation: N/A|Intervention Model: Single Group Assignment|Masking: None (Open Label)|Primary Purpose: Treatment	CO-338-052	February 15, 2017	July 18, 2021	July 27, 2021	November 2, 2016	June 8, 2022	July 6, 2022	University of Alabama at Birmingham, Birmingham, Alabama, United States|Mayo Clinc, Phoenix, Arizona, United States|Arizona Oncology Associates, Tucson, Arizona, United States|Alliance Research Centers, Laguna Hills, California, United States|VA Greater Los Angeles Healthcare System, Los Angeles, California, United States|University of Southern California, Los Angeles, California, United States|S…	"Study Protocol", https://ClinicalTrials.gov/ProvidedDocs/34/NCT02952534/Prot_000.pdf|"Statistical Analysis Plan", https://ClinicalTrials.gov/ProvidedDocs/34/NCT02952534/SAP_001.pdf	https://ClinicalTrials.gov/show/NCT02952534
88	NCT03940235	Radioablation With or Without Androgen DeprIvation Therapy in Metachronous Prostate Cancer OligometaStAsis	RADIOSA	Recruiting	No Results Available	Oligometastatic Prostate Cancer	Drug: Androgen deprivation therapy (ADT)|Radiation: SBRT	Progression-free survival (PFS)|Overall survival (OS)|Biochemical progression-free survival (BPFS)|Numbers of patients who experienced acute and late toxicity	European Institute of Oncology	Male	18 Years and older Â (Adult, Older Adult)	Phase 2	150	Other	Interventional	Allocation: Randomized|Intervention Model: Parallel Assignment|Masking: None (Open Label)|Primary Purpose: Treatment	IEO 997	October 1, 2019	April 1, 2022	April 1, 2024	May 7, 2019		March 1, 2021	Istituto Europeo di Oncologia IRCCS, Milan, MI - Milano, Italy		https://ClinicalTrials.gov/show/NCT03940235
89	NCT05100472	A Study of Shorter Course Hormone Therapy and Radiation for High-risk Prostate Cancer		Recruiting	No Results Available	Prostate Cancer	Biological: Androgen deprivation therapy (ADT)|Radiation: Brachytherapy|Radiation: Hypofractionated pelvic External beam radiation	Distant metastatic disease-free (DMF) rate|Pathological response rate|Cumulative incidence of biochemical failure|Overall survival rate|Acute and late physician-scored toxicity	Memorial Sloan Kettering Cancer Center	Male	18 Years and older Â (Adult, Older Adult)	Phase 2	50	Other	Interventional	Allocation: N/A|Intervention Model: Single Group Assignment|Masking: None (Open Label)|Primary Purpose: Treatment	21-405	October 19, 2021	October 19, 2024	October 19, 2024	October 29, 2021		February 8, 2023	Memorial Sloan Kettering Basking Ridge (Limited Protocol Activities), Basking Ridge, New Jersey, United States|Memorial Sloan Kettering Monmouth (Limited Protocol Activities), Middletown, New Jersey, United States|Memorial Sloan Kettering Bergen (Limited Protocol Activities), Montvale, New Jersey, United States|Memorial Sloan Kettering Suffolk - Commack (Limited Protocol Activities), Commack, New…		https://ClinicalTrials.gov/show/NCT05100472
90	NCT03148795	A Study of Talazoparib in Men With DNA Repair Defects and Metastatic Castration-Resistant Prostate Cancer		Completed	Has Results	Prostate Cancer	Drug: Talazoparib	Best Objective Response Rate (ORR)|Time to Objective Response|Duration of Response (DOR)|Percentage of Participants With Prostate-Specific Antigen (PSA) Response of Greater Than or Equal to (>=) 50 Percent (%)|Percentage of Participants With Circulating Tumor Cell (CTC) Count Greater Than or Equal to (>=) 5 Circulating Tumor Cell (CTC) Per 7.5 Milliliter (mL) of Blood at Baseline Decreasing to Le…	Pfizer|Medivation, Inc.	Male	18 Years and older Â (Adult, Older Adult)	Phase 2	128	Industry	Interventional	Allocation: N/A|Intervention Model: Single Group Assignment|Masking: None (Open Label)|Primary Purpose: Treatment	MDV3800-06|C3441006|2016-002036-32	July 4, 2017	September 4, 2020	March 31, 2023	May 11, 2017	September 8, 2021	May 10, 2023	Arizona Oncology Associates, Tempe, Arizona, United States|City of Hope (City of Hope National Medical Center, City of Hope Medical Center), Duarte, California, United States|City of Hope-Antelope Valley, Lancaster, California, United States|UC Irvine Health Investigational Drug Pharmacy, Orange, California, United States|University of California, Irvine Medical Center, Orange, California, United…	"Study Protocol", https://ClinicalTrials.gov/ProvidedDocs/95/NCT03148795/Prot_000.pdf|"Statistical Analysis Plan", https://ClinicalTrials.gov/ProvidedDocs/95/NCT03148795/SAP_001.pdf	https://ClinicalTrials.gov/show/NCT03148795	Metastatic
91	NCT04615845	Safety Evaluation of Autologous Dendritic Cell Anticancer Immune Cell Therapy (Cellgram-DC-PC)		Terminated	No Results Available	Castration Resistant Prostate Cancer, CRPC	Biological: Cellgram-DC-PC	The Measure CTCAE of Safety|Immune response evaluation (INF-r)|Immune response evaluation (IL-12)|Measurement of changes in tumor marker test results (PSA)	Pharmicell Co., Ltd.	Male	19 Years to 79 Years Â (Adult, Older Adult)	Phase 1	3	Industry	Interventional	Allocation: N/A|Intervention Model: Single Group Assignment|Masking: None (Open Label)|Primary Purpose: Treatment	PMC-DC-01	June 21, 2021	February 15, 2022	February 15, 2022	November 4, 2020		January 3, 2023	Asan medical center, Seoul, Korea, Republic of		https://ClinicalTrials.gov/show/NCT04615845	Metastatic
92	NCT00567580	Prostate Radiation Therapy or Short-Term Androgen Deprivation Therapy and Pelvic Lymph Node Radiation Therapy With or Without Prostate Radiation Therapy in Treating Patients With a Rising Prostate Specific Antigen (PSA) After Surgery for Prostate Cancer		Active, not recruiting	Has Results	Prostate Cancer	Radiation: PBRT|Radiation: PLNRT|Drug: AA|Drug: LHRH agonist	Percentage of Participants Free From Progression (FFP) at 5 Years|Percentage of Participants With Secondary Biochemical Failure (Alternative Biochemical Failure)|Percentage of Participants Free From Hormone-refractory Disease (Castrate-resistant Disease)|Percentage of Participants With Local Failure|Percentage of Participants With Distant Metastasis|Percentage of Participants Who Died Due to Pros…	Radiation Therapy Oncology Group|National Cancer Institute (NCI)|Cancer and Leukemia Group B|NRG Oncology	Male	18 Years and older Â (Adult, Older Adult)	Phase 3	1792	Other|NIH	Interventional	Allocation: Randomized|Intervention Model: Parallel Assignment|Masking: None (Open Label)|Primary Purpose: Treatment	RTOG-0534|CDR0000577574|NCI-2009-00733	2008-02-01	July 12, 2018		December 5, 2007	March 2, 2021	April 26, 2023	UAB Comprehensive Cancer Center, Birmingham, Alabama, United States|etc	"Study Protocol and Statistical Analysis Plan", https://ClinicalTrials.gov/ProvidedDocs/80/NCT00567580/Prot_SAP_000.pdf|"Informed Consent Form", https://ClinicalTrials.gov/ProvidedDocs/80/NCT00567580/ICF_001.pdf	https://ClinicalTrials.gov/show/NCT00567580	RP
93	NCT04746300	imPlementing ROutine Molecular Characterization in Patients With Metastatic Castration Resistant ProstaTe Cancer by NGS	PROMPT	Recruiting	No Results Available	Metastatic Prostate Cancer	Procedure: Biopsy|Procedure: Blood sample	Responsiveness ratio|Efficacy endpoint: ORR|Efficacy endpoint: rPFS|Efficacy endpoint: PSA response|Efficacy endpoint: PSA-PFS|Efficacy endpoint: OS|Quality of life endpoint: EORTC-QLQ-30|Quality of life endpoint: EPIC-26|Quality of life endpoint: EQ-5D-5L|Quality of life endpoint: BIP-SF|Medical Resource Utilization (MRU); nr of lines|Medical Resource Utilization (MRU); costs|Medical Resource Ut…	Radboud University Medical Center|VGZ health insurance (NL)|Paul Speth Foundation (NL)|Radboud Oncology Fund (NL)	Male	18 Years and older Â (Adult, Older Adult)		400	Other	Observational	Observational Model: Cohort|Time Perspective: Prospective	MOURO41 - PROMPT|NL68315.091.19	February 4, 2020	2024-02-01	2025-02-01	February 9, 2021		February 9, 2021	Radboud UMC, Nijmegen, Gelderland, Netherlands		https://ClinicalTrials.gov/show/NCT04746300	Metastatic
94	NCT00667862	Efficacy and Safety Study of Panobinostat in Participants With Metastatic Hormone Refractory Prostate Cancer		Completed	Has Results	Prostate Cancer	Drug: Panobinostat	Percentage of Participants With Progression-Free Survival (PFS) Rate at 24 Weeks|Percentage of Participants With Tumor Response Rate|Percentage of Participants With Duration of Stable Disease (SD) Per RECIST|Percentage of Participants With Prostate Specific Antigen (PSA) Response Rate at 24 Weeks|Percentage of Participants With PSA Progression Rate at 24 Weeks|Median Progression-free Survival (PF…	Novartis Pharmaceuticals|Novartis	Male	18 Years and older Â (Adult, Older Adult)	Phase 2	35	Industry	Interventional	Allocation: N/A|Intervention Model: Single Group Assignment|Masking: None (Open Label)|Primary Purpose: Treatment	CLBH589C2208|2007-004995-37	March 18, 2008	November 5, 2010	November 5, 2010	April 28, 2008	June 21, 2021	June 21, 2021	University of Maryland, Baltimore, Maryland, United States|Johns Hopkins Hospital, Baltimore, Maryland, United States|Washington University, Saint Louis, Missouri, United States|Memorial Sloan Kettering Cancer Center, New York, New York, United States|University of Wisconsin, Madison, Wisconsin, United States		https://ClinicalTrials.gov/show/NCT00667862	Metastatic
95	NCT04185922	Hemopatch to Prevent Lymphatic Leak After Robotic Prostatectomy and Pelvic Lymph Node Dissection		Completed	No Results Available	Prostate Cancer	Device: Hemopatch	Total volume of drain output|Operating time|Blood loss|Duration of drainage|Volume of drainage per post-operative day|Length of hospital stay|Transfusion requirement|Lymph node yield|30-day complications	Chinese University of Hong Kong	Male	18 Years and older Â (Adult, Older Adult)	Not Applicable	32	Other	Interventional	Allocation: Randomized|Intervention Model: Parallel Assignment|Masking: Single (Participant)|Primary Purpose: Treatment	CRE 2019.419	February 27, 2020	July 21, 2021	June 10, 2022	December 4, 2019		June 27, 2022	Prince of Wales Hospital, Hong Kong, Hong Kong		https://ClinicalTrials.gov/show/NCT04185922
96	NCT01799278	A Phase II Trial of MLN8237 in Patients With Metastatic Castrate Resistant and Neuroendocrine Prostate Cancer		Completed	Has Results	Small Cell Prostate Cancer|Neuroendocrine Prostate Cancer|Prostate Adenocarcinoma Plus > 50% Immunohistochemical Staining for Neuroendocrine Markers	Drug: MLN8237	Response Rate, as Assessed by CT/MRI and Bone Scan, of Treatment With MLN8237 for Patients With Neuroendocrine Prostate Cancer|Progression-free Survival in Response to Therapy|Overall Survival in Response to Therapy|Prostate-Specific Antigen (PSA) Test Response Rate|Circulating Tumor Cell (CTC) Response	Weill Medical College of Cornell University|Millennium Pharmaceuticals, Inc.	Male	18 Years and older Â (Adult, Older Adult)	Phase 2	60	Other|Industry	Interventional	Allocation: N/A|Intervention Model: Single Group Assignment|Masking: None (Open Label)|Primary Purpose: Treatment	1210013164	2013-02-01	2016-07-01	2017-08-01	February 26, 2013	November 29, 2017	January 23, 2018	University of Chicago, Chicago, Illinois, United States|Karmanos Cancer Institute, Detroit, Michigan, United States|Rutgers Cancer Institute of New Jersey, New Brunswick, New Jersey, United States|Memorial Sloan-Kettering Cancer Center, New York, New York, United States|Weill Cornell Medical College, New York, New York, United States|Duke University Health System, Durham, North Carolina, United S…	"Study Protocol", https://ClinicalTrials.gov/ProvidedDocs/78/NCT01799278/Prot_000.pdf	https://ClinicalTrials.gov/show/NCT01799278	Metastatic
97	NCT03763253	Additional Treatments to the Local Tumour for Metastatic Prostate Cancer: Assessment of Novel Treatment Algorithms	IP2-ATLANTA	Recruiting	No Results Available	Prostate Cancer|Metastatic Prostate Cancer	Combination Product: Standard of Care|Procedure: Minimally Invasive Ablative Therapy (MIAT)|Procedure: Radical Therapy (Prostatectomy or Radiotherapy)	Prostate cancer on post-standard of care prostate biopsy.|Safety (Adverse Events)|Progression-free survival (PFS)|Urinary side effects|Sexual side effects|Rectal side effects|Progression (Biochemical / Radiological / Clinical)|Health-related quality-of-life	Imperial College London|Wellcome Trust	Male	18 Years and older Â (Adult, Older Adult)	Phase 2	918	Other	Interventional	Allocation: Randomized|Intervention Model: Factorial Assignment|Masking: None (Open Label)|Primary Purpose: Treatment	18HH4804	April 10, 2019	March 1, 2023	March 1, 2024	December 4, 2018		February 12, 2021	Wirral University Teaching Hospital, Wirral University Teaching Hospital NHS Foundation Trust, Birkenhead, United Kingdom|Glan Clwyd Hospital, Bodelwyddan, United Kingdom|Royal Devon and Exeter NHS Trust, Exeter, United Kingdom|West Middlesex University Hospital, Isleworth, United Kingdom|Queen Elizabeth Hospital, Kings Lynn, King's Lynn, United Kingdom|Guy's and St Thomas Hospital, Guy's and St …		https://ClinicalTrials.gov/show/NCT03763253	Metastatic
98	NCT05067660	Targeted Radiotherapy for Recurrent Prostate Cancer	TASTEPRO	Not yet recruiting	No Results Available	Prostate Cancer Recurrence After Radical Prostatectomy	Radiation: Stereotactic ablative radiotherapy|Radiation: Current standard template-based salvage therapy	Undetectable serum PSA after salvage radiotherapy|Time from salvage radiation therapy until PSA-increase|Initiation of androgen deprivation therapy or bicalutamide|Urinary and sexual symptoms after salvage radiation therapy|Self-reported post-treatment quality of life|Serum thymidine kinase 1 (TK1)	Tampere University Hospital|Tampere University	Male	18 Years and older Â (Adult, Older Adult)	Not Applicable	40	Other	Interventional	Allocation: Randomized|Intervention Model: Parallel Assignment|Masking: Single (Participant)|Primary Purpose: Treatment	TASTEPRO	January 1, 2022	December 31, 2023	January 1, 2025	October 5, 2021		October 5, 2021	Tampere University Hospital, Tampere, Finland		https://ClinicalTrials.gov/show/NCT05067660	RP
99	NCT04134260	Testing the Addition of the Drug Apalutamide to the Usual Hormone Therapy and Radiation Therapy After Surgery for Prostate Cancer		Recruiting	No Results Available	Prostate Adenocarcinoma|Stage I Prostate Cancer AJCC v8|Stage II Prostate Cancer AJCC v8|Stage IIA Prostate Cancer AJCC v8|Stage IIB Prostate Cancer AJCC v8|Stage IIC Prostate Cancer AJCC v8|Stage III Prostate Cancer AJCC v8|Stage IIIA Prostate Cancer AJCC v8|Stage IIIB Prostate Cancer AJCC v8|Stage IIIC Prostate Cancer AJCC v8|Stage IVA Prostate Cancer AJCC v8	Drug: Apalutamide|Drug: Hormone Therapy|Other: Quality-of-Life Assessment|Other: Questionnaire Administration|Radiation: Radiation Therapy	Metastasis-free survival (MFS)|Quality of life (QOL) between the two treatment arms|Overall survival (OS)|Biochemical progression-free survival (bPFS)|Time to local-regional progression|Time to castrate resistance|Cancer-specific survival|Incidence of adverse events	NRG Oncology|National Cancer Institute (NCI)	Male	18 Years and older Â (Adult, Older Adult)	Phase 3	586	Other|NIH	Interventional	Allocation: Randomized|Intervention Model: Parallel Assignment|Masking: None (Open Label)|Primary Purpose: Treatment	NRG-GU008|NCI-2019-06838|U10CA180868	March 5, 2020	November 1, 2026	November 1, 2026	October 22, 2019		March 28, 2023	University of Arkansas for Medical Sciences, Little Rock, Arkansas, United States|Kaiser Permanente-Anaheim, Anaheim, California, United States|Kaiser Permanente-Baldwin Park, Baldwin Park, California, United States|Kaiser Permanente-Bellflower, Bellflower, California, United States|Kaiser Permanente-Fontana, Fontana, California, United States|Marin General Hospital, Greenbrae, California, United…		https://ClinicalTrials.gov/show/NCT04134260	RP
100	NCT02916537	A Phase 1 Trial for Evaluation of the Safety, Pharmacokinetics, and [18F] Radiation Dosimetry of CTT1057		Completed	No Results Available	Prostate Cancer	Drug: CTT1057|Procedure: Prostatectomy	Adverse event frequency as graded by Common Toxicity Criteria version 4.03|Organ dosimetry/tissue uptake of CTT1057 as measured by PET/MR imaging of prostate cancer|Pharmacokinetic profile of CTT1057 as measured by radiotracer detection in blood samples|Level of CTT1057 uptake on PET/MR imaging of localized prostate cancer with PSMA protein expression by immunohistochemistry from subsequent radic…	Cancer Targeted Technology|University of California, San Francisco	Male	18 Years and older Â (Adult, Older Adult)	Phase 1	20	Industry|Other	Interventional	Allocation: Non-Randomized|Intervention Model: Parallel Assignment|Masking: None (Open Label)|Primary Purpose: Diagnostic	1057-101	2016-09-01	August 28, 2017	August 28, 2017	September 27, 2016		November 6, 2017	University of California San Francisco, San Francisco, California, United States		https://ClinicalTrials.gov/show/NCT02916537
101	NCT00188695	Combidex USPIO - Ultra-small Superparamagnetic Iron Oxide		Completed	No Results Available	Uterine Neoplasms|Cervix Neoplasms|Bladder Neoplasms|Prostatic Neoplasms	Procedure: MRI contrast agent Combidex (ferumoxtran-10)	Improved delineation of normal pelvic lymph nodes in patients with uterine, cervical, bladder and prostate cancers.|Improved clinical target volume (CTV) definition for the purpose of adjuvant irradiation of pelvic lymph nodes using intensity modulated radiotherapy (IMRT).|Comparison of target lymph node delineation between nodal imaging with USPIO and volume expansion of vascular anatomy.|Demons…	University Health Network, Toronto|Princess Margaret Hospital, Canada	All	18 Years and older Â (Adult, Older Adult)	Phase 1|Phase 2	61	Other	Interventional	Allocation: Non-Randomized|Intervention Model: Single Group Assignment|Masking: None (Open Label)|Primary Purpose: Diagnostic	03-0838-C	2004-04-01	2006-06-01	March 15, 2022	September 16, 2005		October 7, 2022	Princess Margaret Hospital, Toronto, Ontario, Canada		https://ClinicalTrials.gov/show/NCT00188695
102	NCT05847166	A Phase 2/3,PSMA-T4, Prostate Cancer		Not yet recruiting	No Results Available	Prostate Cancer	Radiation: [99mTc]Tc-PSMA-T4	Primary Endpoints|Secondary Outcome Measures	NCBJ Polatom: Narodowe Centrum BadaÅ„ JÄ…drowych Polatom	Male	18 Years and older Â (Adult, Older Adult)	Not Applicable	80	Industry	Interventional	Allocation: Non-Randomized|Intervention Model: Parallel Assignment|Masking: None (Open Label)|Primary Purpose: Diagnostic	PSMA-T4_2021	May 10, 2023	November 30, 2023	December 28, 2023	May 6, 2023		May 6, 2023			https://ClinicalTrials.gov/show/NCT05847166
103	NCT03977610	The Role of Ga68-PSMA-11 PET Imaging in Prostate Cancer Patients Undergoing Androgen Deprivation Therapy		Completed	No Results Available	Metastatic Prostate Cancer	Drug: Ga-68 PSMA ligand	Change of lesion detection number by PET imaging	Chang Gung Memorial Hospital	Male	40 Years to 85 Years Â (Adult, Older Adult)	Not Applicable	46	Other	Interventional	Allocation: N/A|Intervention Model: Single Group Assignment|Masking: None (Open Label)|Primary Purpose: Diagnostic	201801384A0	June 1, 2019	July 27, 2021	July 27, 2021	June 6, 2019		July 28, 2021	Chang Gung Memorial Hospital ,Linkou, Taoyuan City, Taiwan		https://ClinicalTrials.gov/show/NCT03977610	Metastatic
104	NCT03507595	Evaluation of the Metastasis and Recurrence of Prostate Cancer		Unknown status	No Results Available	Prostate Cancer (Diagnosis)|Prostate Cancer Metastatic|Prostate Cancer Recurrent|Prostate Cancer Stage		18F-PSMA PET/CT imaging|Bone scan imaging|MRI imaging	Xinhua Hospital, Shanghai Jiao Tong University School of Medicine	Male	Child, Adult, Older Adult		400	Other	Observational	Observational Model: Cohort|Time Perspective: Prospective	XH-17-020	September 1, 2017	October 31, 2019	December 31, 2019	April 25, 2018		April 25, 2018	Xinhua Hospital Affiliated to Shanghai Jiao Tong University School of Medicine, Shanghai, Shanghai, China	"Informed Consent Form", https://ClinicalTrials.gov/ProvidedDocs/95/NCT03507595/ICF_000.pdf	https://ClinicalTrials.gov/show/NCT03507595
105	NCT03111914	Applications of Dual Energy CT in Patients With Osseous Metastases From Castrate-resistant Prostate Cancer		Terminated	Has Results	Dual Energy CT (DECT)|Prostate Cancer	Diagnostic Test: Dual Energy Computed Tomography	Optimal Threshold for Iodine Uptake to Differentiate Between Therapy Response and Progression of Metastatic Bone Disease|Sensitivity of Optimal Threshold for Iodine Uptake to Differentiate Between Therapy Response and Progression of Metastatic Bone Disease|Specificity of Optimal Threshold for Iodine Uptake to Differentiate Between Therapy Response and Progression of Metastatic Bone Disease|Accura…	Duke University|Siemens Medical Solutions	Male	18 Years and older Â (Adult, Older Adult)	Not Applicable	7	Other|Industry	Interventional	Allocation: N/A|Intervention Model: Single Group Assignment|Masking: None (Open Label)|Primary Purpose: Diagnostic	Pro00078046	July 3, 2017	October 9, 2017	October 9, 2017	April 13, 2017	January 20, 2023	January 20, 2023	Duke University Hospital, Durham, North Carolina, United States	"Study Protocol and Statistical Analysis Plan", https://ClinicalTrials.gov/ProvidedDocs/14/NCT03111914/Prot_SAP_000.pdf	https://ClinicalTrials.gov/show/NCT03111914	Metastatic
106	NCT05613023	A Trial of 5 Fraction Prostate SBRT Versus 5 Fraction Prostate and Pelvic Nodal SBRT	PACE-NODES	Recruiting	No Results Available	Prostate Cancer	Radiation: SBRT	Time to biochemical or clinical failure|Clinical reported acute toxicity|Clinical reported late toxicity|Metastatic relapse-free survival|Prostate cancer-specific survival|Overall survival|Patient Reported Outcome Measures|Adherence to radiotherapy protocol	Institute of Cancer Research, United Kingdom|Prostate Cancer UK	Male	18 Years and older Â (Adult, Older Adult)	Phase 3	536	Other	Interventional	Allocation: Randomized|Intervention Model: Parallel Assignment|Masking: None (Open Label)|Primary Purpose: Treatment	CCR5545|Prostate Cancer UK	September 9, 2022	2028-06-01	2030-06-01	November 14, 2022		November 14, 2022	James Cook University Hospital, Middlesbrough, South Tees, United Kingdom		https://ClinicalTrials.gov/show/NCT05613023
107	NCT00195039	Treatment With Radiolabeled Monoclonal Antibody HuJ591-GS (177Lu-J591) in Patients With Metastatic Prostate Cancer		Completed	Has Results	Prostate Cancer	Drug: 177Lu Radiolabeled Monoclonal Antibody HuJ591 (177Lu -J591)	Define the PSA Response Rate.|Define the Measurable Disease Response Rate.|Define the Duration of Biochemical PSA and/or Measurable Disease Response.|Define the Toxicity of 177Lu-J591 Given as Single Dose.|Define the Incidence of Human Anti-J591 Antibody (HAHA) Response.|Number of Participants With Hematological Toxicity Relative to Bone Marrow Involvement (Bone Scan Index).|Assess the Survival R…	Weill Medical College of Cornell University	Male	18 Years and older Â (Adult, Older Adult)	Phase 2	47	Other	Interventional	Allocation: N/A|Intervention Model: Single Group Assignment|Masking: None (Open Label)|Primary Purpose: Treatment	304006100	2004-08-01	2012-02-01	2013-10-01	September 19, 2005	October 5, 2017	October 5, 2017	Weill Medcial College of Cornell University, New York, New York, United States		https://ClinicalTrials.gov/show/NCT00195039	Metastatic
108	NCT03921996	Extended Pelvic Lymph Node Dissection vs. no Pelvic Lymph Node Dissection at Radical Prostatectomy for intermediate-and High-risk Prostate Cancer		Terminated	No Results Available	Prostate Cancer	Procedure: Radical prostatectomy (RP) followed by ePLND|Procedure: Radical prostatectomy (RP) only	Time to biochemical recurrence (BCR)|Prostate-specific antigen (PSA) persistence|Time to initiation of adjuvant or salvage therapies|Time to loco-regional recurrence|Time to distant metastasis|Prostate cancer-specific survival (PCSS)|Overall survival (OS)|Intraoperative complications|Postoperative complications|Adverse events (AE)	Swiss Group for Clinical Cancer Research	Male	18 Years to 80 Years Â (Adult, Older Adult)	Phase 3	57	Other	Interventional	Allocation: Randomized|Intervention Model: Parallel Assignment|Masking: None (Open Label)|Primary Purpose: Treatment	SAKK 09/18	August 27, 2019	November 11, 2021	November 11, 2021	April 19, 2019		March 9, 2023	Kantonsspital Aarau AG, Aarau, Switzerland|UniversitÃ¤tsspital Basel, Basel, Switzerland|Inselspital, Bern, Bern, Switzerland|Kantonsspital Graubuenden, Chur, Switzerland|HÃ´pitaux Universitaires GenÃ¨ve, GenÃ¨ve, Switzerland|Kantonsspital Baselland, Liestal, Switzerland|Luzerner Kantonsspital, Luzern, Switzerland|Spital Thurgau AG (Frauenfeld and MÃ¼nsterlingen), MÃ¼nsterlingen, Switzerland|Kant…		https://ClinicalTrials.gov/show/NCT03921996
109	NCT03630666	Comparison of Intermittent Androgen Deprivation Therapy With or Without Irradiation Recovery in Prostate Cancer Patients	OLIGOPELVIS2	Recruiting	No Results Available	Prostate Cancer|Oligometastasis	Drug: IADT|Combination Product: IADT + radiotherapy	progression-free survival|overall survival|time to castration-resistance|toxicity to IADT and radiation|quality of life during treatment|site of tumor progression	Institut Cancerologie de l'Ouest|Direction GÃ©nÃ©rale de l'Offre de Soins|Astellas Pharma Inc	Male	18 Years and older Â (Adult, Older Adult)	Not Applicable	256	Other|Industry	Interventional	Allocation: Randomized|Intervention Model: Parallel Assignment|Masking: None (Open Label)|Primary Purpose: Treatment	ICO-N-2017-13	December 4, 2018	2026-06-01	2026-06-01	August 15, 2018		December 29, 2021	Institut Sainte Catherine, Avignon, France|Institut Bergonie, Bordeaux, France|CHRU de Brest, Brest, France|Clinique Pasteur, Brest, France|Institut de CancÃ©rologie de Bourgogne, Chalon-sur-SaÃ´ne, France|Centre Jean Perrin, Clermont-Ferrand, France|Centre Georges FranÃ§ois Leclerc, Dijon, France|Centre Oscar Lambret, Lille, France|Centre LÃ©on BÃ©rard, Lyon, France|Institut de CancÃ©rologie de …		https://ClinicalTrials.gov/show/NCT03630666
110	NCT04071236	Radiation Medication (Radium-223 Dichloride) Versus Radium-223 Dichloride Plus Radiation Enhancing Medication (M3814) Versus Radium-223 Dichloride Plus M3814 Plus Avelumab (a Type of Immunotherapy) for Advanced Prostate Cancer Not Responsive to Hormonal Therapy		Recruiting	No Results Available	Castration-Resistant Prostate Carcinoma|Metastatic Malignant Neoplasm in the Lymph Nodes|Metastatic Prostate Carcinoma|Stage IV Prostate Cancer AJCC v8	Drug: Avelumab|Drug: Peposertib|Other: Quality-of-Life Assessment|Other: Questionnaire Administration|Radiation: Radium Ra 223 Dichloride	Dose-limiting toxicity (Phase 1)|Radiographic progression free survival (rPFS) (Phase 2)|PFS|Overall survival (OS)|Symptomatic skeletal event (SSE)|Incidence of toxicity and adverse events	National Cancer Institute (NCI)	Male	18 Years and older Â (Adult, Older Adult)	Phase 1|Phase 2	90	NIH	Interventional	Allocation: Randomized|Intervention Model: Parallel Assignment|Masking: None (Open Label)|Primary Purpose: Treatment	NCI-2019-05620|202006062|10301|UM1CA186689|UM1CA186704	December 26, 2019	January 31, 2024	January 31, 2024	August 28, 2019		May 12, 2023	Los Angeles County-USC Medical Center, Los Angeles, California, United States|USC / Norris Comprehensive Cancer Center, Los Angeles, California, United States|UC Irvine Health/Chao Family Comprehensive Cancer Center, Orange, California, United States|University of California Davis Comprehensive Cancer Center, Sacramento, California, United States|University of Miami Miller School of Medicine-Sylv…		https://ClinicalTrials.gov/show/NCT04071236	Metastatic
111	NCT04858880	Personalized Radiotherapy for Biochemical Recurrence of Prostate Cancer After Prostatectomy.	PROPER2	Recruiting	No Results Available	Prostate Cancer	Radiation: Radiation to the prostate bed with or without addition of radiation of lymph node irradiation.	Failure-free survival (FFS).|Systemic treatment-free survival.|Distant metastasis-free survival.|Prostate cancer specific survival.|Overall survival.|Numbers of patients with acute toxicity (â‰¤ 3 months after end of salvage radiotherapy).|Numbers of patients with late toxicity (> 3 months to 5 years after end of salvage radiotherapy).|Patients self-esteem of quality of life.	Lund University Hospital	Male	18 Years and older Â (Adult, Older Adult)	Phase 3	374	Other	Interventional	Allocation: Randomized|Intervention Model: Parallel Assignment|Masking: None (Open Label)|Primary Purpose: Treatment	PRO-02	April 9, 2021	2030-04-01	2030-04-01	April 26, 2021		April 28, 2021	JÃ¶nkÃ¶ping County Hospital, Ryhov, JÃ¶nkÃ¶ping, Sweden|Kalmar County Hospital, Kalmar, Sweden|Lund University Hospital, Lund, Sweden		https://ClinicalTrials.gov/show/NCT04858880
112	NCT02091661	Radical Retropubic Prostatectomy Versus Conventional External Beam Radiotherapy for Clinically Localized Prostate Cancer		Suspended	No Results Available	Prostate Cancer	Procedure: Radical retropubic prostatectomy|Radiation: External beam radiotherapy	Biochemical disease-free survival|â€¢Perceived general health measured by the Medical Outcomes Study 36-Item Short Form (SF-36).|â€¢Cancer specific Quality of Life measured by the Functional Assessment of Cancer Therapy - General and Prostate specific - (FACT-G and FACT-P, respectively).|â€¢Urinary symptoms measured by the International Prostate Symptom Score (IPSS).|â€¢Sexual symptoms measured b…	University of Rome Tor Vergata	Male	up to 75 Years Â (Child, Adult, Older Adult)	Phase 3	500	Other	Interventional	Allocation: Randomized|Intervention Model: Parallel Assignment|Masking: None (Open Label)|Primary Purpose: Treatment	UTV55/96	1997-01-01	2001-09-01	March 24, 2020	March 19, 2014		March 25, 2020			https://ClinicalTrials.gov/show/NCT02091661
113	NCT02260817	Expanded Access to Diagnostic Imaging for Staging of Recurrent Prostate Cancer		Completed	Has Results	Metastatic Prostate Cancer	Drug: 11C-choline Injection	Evidence of Metastatic Prostate Cancer|Sensitivity of 11C Choline PET Imaging Scans|Specificity of 11C Choline PET Imaging Scans|Positive Predictive Value (PPV) of 11C Choline PET Imaging Scans|Negative Predictive Value (NPV) of 11C Choline PET Imaging Scans|Count of Participants With Positive or Negative PET, CT, or MRI Modalities Resulting in Prostate Cancer (PCa) Confirmation|Median Age at Pri…	Global Isotopes, LLC d/b/a Zevacor Molecular	Male	18 Years and older Â (Adult, Older Adult)	Phase 3	109	Industry	Interventional	Allocation: Non-Randomized|Intervention Model: Single Group Assignment|Masking: None (Open Label)|Primary Purpose: Diagnostic	ZM-CCH-40-PTL0114	2014-10-01	2016-06-01	2018-06-01	October 9, 2014	December 17, 2019	December 17, 2019	Decatur Memorial Hospital, Decatur, Illinois, United States	"Study Protocol and Statistical Analysis Plan", https://ClinicalTrials.gov/ProvidedDocs/17/NCT02260817/Prot_SAP_000.pdf	https://ClinicalTrials.gov/show/NCT02260817	RP
114	NCT01667536	A Phase 2 Study With MIP-1404 in Men With High-Risk PC Scheduled for RP and EPLND Compared to Histopathology		Completed	Has Results	Prostate Cancer	Drug: Drug: 99mTc-MIP-1404	Assess the Ability of 99mTc-MIP-1404 to Detect Prostate Cancer Within the Prostate Gland.|Assess the Ability of MIP-1404 to Detect Metastatic Prostate Cancer Within Pelvic Lymph Nodes|Assess the Ability of MIP-1404 to Detect the Extent and Location of Prostate Cancer Within the Prostate Gland|Assess the Ability of MIP-1404 to Detect the Specific Location of Metastatic Prostate Cancer Within Anato…	Molecular Insight Pharmaceuticals, Inc.	Male	21 Years and older Â (Adult, Older Adult)	Phase 2	105	Industry	Interventional	Allocation: N/A|Intervention Model: Single Group Assignment|Masking: None (Open Label)|Primary Purpose: Diagnostic	MIP-1404-201	2012-08-01	2013-12-01	2013-12-01	August 17, 2012	March 30, 2016	February 7, 2017	City of Hope National Cancer Center, Duarte, California, United States|Mayo Clinic, Rochester, Minnesota, United States|New York Presbyterian Hospital - Cornell, New York City, New York, United States|Duke University Medical Center, Durham, North Carolina, United States|Glickman Urology & Kidney Institute, Cleveland Clinic, Cleveland, Ohio, United States|Thomas Jefferson University / Jefferson Ur…		https://ClinicalTrials.gov/show/NCT01667536
115	NCT02964351	microRNA Profiles Identification in Adeno Carcinoma Prostate Cancer		Unknown status	No Results Available	Prostate Carcinosarcoma	Biological: High PSA levels	Metastasis size and location|MicroRNA profile by using Nano-string technology validated by real time PCR	Assuta Medical Center	Male	18 Years and older Â (Adult, Older Adult)		120	Other	Observational	Observational Model: Cohort|Time Perspective: Prospective	0093-16-ASMC	2016-12-01	2018-12-01	2018-12-01	November 16, 2016		November 16, 2016			https://ClinicalTrials.gov/show/NCT02964351	RP
116	NCT02092948	Phase I Study to evaluate124I-A11 PSCA Minibody in Patients With Metastatic Prostate, Bladder and Pancreatic Cancer		Completed	No Results Available	Prostate Cancer|Pancreatic Cancer|Bladder Cancer	Radiation: [124I] PSCA-Minibody PET/CT imaging of the whole body	Assess the safety of [124I] PSCA-Minibody|Assess the ability of [124I] PSCA-Minibody to image known metastatic disease|Compare the sensitivity and specificity of [124I] PSCA-Minibody with conventional imaging	Jonsson Comprehensive Cancer Center|ImaginAb, Inc.	All	18 Years and older Â (Adult, Older Adult)	Phase 1	8	Other|Industry	Interventional	Allocation: N/A|Intervention Model: Single Group Assignment|Masking: None (Open Label)|Primary Purpose: Diagnostic	13-000922|MNBD-PROT01	August 22, 2013	January 6, 2017	January 6, 2017	March 20, 2014		July 27, 2020	University of California, Los Angeles, Los Angeles, California, United States		https://ClinicalTrials.gov/show/NCT02092948	Metastatic
117	NCT03609736	PSMA-based 18F-DCFPyL PET/CT: Evaluating Its Application in Real Life	PEARL	Unknown status	No Results Available	Prostate Cancer	Diagnostic Test: 18F-DCFPyL PET/CT	To acquire pilot data on the use of 18F-DCFPyL PET/CT following conventional imaging (CT and bone scan) for the detection of metastases in men with prostate cancer|To acquire pilot data comparing the number and location of metastatic lesions on 18F-DCFPyL PET/CT with standard of care imaging (CT and bone scan).|To acquire pilot data on the change in management plans resulting from 18F-DCFPyL PET/…	Grand River Hospital|St. Joseph's Healthcare Hamilton	Male	18 Years and older Â (Adult, Older Adult)		12	Other	Observational	Observational Model: Cohort|Time Perspective: Prospective	PEARL	August 10, 2018	2019-08-01	2019-12-01	August 1, 2018		February 15, 2019	Grand River Hospital, Kitchener, Ontario, Canada		https://ClinicalTrials.gov/show/NCT03609736
118	NCT04093375	Radical Prostatectomy Versus Radical Radiotherapy for Locally Advanced Prostate Cancer		Not yet recruiting	No Results Available	Prostatic Neoplasms	Procedure: Radical Prostatectomy|Other: Radical Radiotherapy	Cause-specific survival|Overall survival	Tongji Hospital|Changhai Hospital|Zhejiang University|Sun Yat-sen University|Cancer Institute and Hospital, Chinese Academy of Medical Sciences|Tianjin Medical University Second Hospital	Male	18 Years to 80 Years Â (Adult, Older Adult)	Not Applicable	600	Other	Interventional	Allocation: Randomized|Intervention Model: Parallel Assignment|Masking: None (Open Label)|Primary Purpose: Treatment	2019CR101	November 1, 2019	December 31, 2021	December 31, 2026	September 18, 2019		October 24, 2019			https://ClinicalTrials.gov/show/NCT04093375
119	NCT03537391	Novel Imaging in Staging of Primary Prostate Cancer	PROSTAGE	Completed	No Results Available	High Risk Prostate Cancer	Diagnostic Test: Whole body contrast enhanced computer tomography|Diagnostic Test: 99mTC-HMDP planar bone scintigraphy (BS)|Diagnostic Test: 99mTc-HMDP single photon emission computer tomography/computer tomography|Diagnostic Test: Whole-body magnetic resonance imaging|Diagnostic Test: Fluorine-18-prostate specific membrane antigen-1007- positron emission tomography/computer tomography	To compare the diagnostic accuracy of 18F-PSMA-1007-PET/CT (PSMA-PET/CT) to 99mTc-HMDP planar bone scintigraphy (planar BS) in pessimistic, patient-based analysis detecting of bone metastases in the initial staging of high-risk PC patients.|Sensitivity of each imaging modality will be measured in initial staging of nodal, soft tissue and bone metastasis|Specificity of each imaging modality will b…	Turku University Hospital|University of Turku	Male	18 Years and older Â (Adult, Older Adult)	Not Applicable	80	Other	Interventional	Allocation: N/A|Intervention Model: Single Group Assignment|Masking: None (Open Label)|Primary Purpose: Diagnostic	T95/2018	March 1, 2018	September 22, 2019	May 2, 2022	May 25, 2018		May 4, 2022	Department of Urology, Turku, Finland		https://ClinicalTrials.gov/show/NCT03537391
120	NCT01993160	18F-FCH (Fluorocholine)-PET/MR in Staging of High-Risk Prostate Cancer		Completed	No Results Available	Prostate Cancer	Drug: Fluorocholine (18F-FCH) Injection|Radiation: PET scan|Radiation: Whole body MRI	Number of prostate cancer foci detected with FCH PET/MR compared to MR alone.|Detection rate of lymph node and distant metastases in patients with high risk prostate cancer as compared to conventional imaging strategies (CT abdomen and bone scintigraphy).	University Health Network, Toronto|Prostate Cancer Canada	Male	18 Years to 99 Years Â (Adult, Older Adult)	Not Applicable	50	Other	Interventional	Allocation: N/A|Intervention Model: Single Group Assignment|Masking: None (Open Label)|Primary Purpose: Diagnostic	18F-FCH-PET/MR	2013-12-01	2016-12-01	2016-12-01	November 25, 2013		January 13, 2017	Princess Margaret Cancer Centre, University Health Network, 610 University Ave., Toronto, Ontario, Canada		https://ClinicalTrials.gov/show/NCT01993160
121	NCT04838626	Study of Diagnostic Performance of [18F]CTT1057 for PSMA-positive Tumors Detection	GuideView	Recruiting	No Results Available	Prostatic Neoplasms|Prostate Cancer	Drug: [18F]CTT1057	Patient-level sensitivity of [18F]CTT1057|Region-level specificity of [18F]CTT1057|Patient-level specificity of [18F]CTT1057|Patient-level positive predictive value of [18F]CTT1057|Patient-level negative predictive value of [18F]CTT1057|Patient-level accuracy of [18F]CTT1057|Region-level sensitivity of [18F]CTT1057 for patients excluding micro-metastasis|Region-level sensitivity of [18F]CTT1057|R…	Novartis Pharmaceuticals|Novartis	Male	18 Years and older Â (Adult, Older Adult)	Phase 2|Phase 3	195	Industry	Interventional	Allocation: N/A|Intervention Model: Single Group Assignment|Masking: None (Open Label)|Primary Purpose: Diagnostic	CAAA405A12302|2020-003958-67	September 7, 2021	August 30, 2023	August 30, 2023	April 9, 2021		May 6, 2023	Explorer Molecular Imaging center, Sacramento, California, United States|Novartis Investigative Site, Marseille, France|Novartis Investigative Site, Nimes Cedex 9, France|Novartis Investigative Site, Pierre Benite, France|Novartis Investigative Site, Toulouse Cedex 4, France|Novartis Investigative Site, Toulouse, France|Novartis Investigative Site, Bergamo, BG, Italy|Novartis Investigative Site, …		https://ClinicalTrials.gov/show/NCT04838626
122	NCT01296139	Ferumoxytol Enhanced MRI for the Detection of Lymph Node Involvement in Prostate Cancer		Completed	No Results Available	Prostate Cancer	Drug: Ferumoxytol	Optimal dose of Ferumoxytol for enhancing lymph nodes	National Cancer Institute (NCI)|National Institutes of Health Clinical Center (CC)	Male	18 Years to 100 Years Â (Adult, Older Adult)	Phase 1	21	NIH	Interventional	Allocation: Non-Randomized|Intervention Model: Single Group Assignment|Masking: None (Open Label)|Primary Purpose: Diagnostic	110098|11-C-0098	January 26, 2011	March 19, 2015	March 19, 2015	February 15, 2011		July 5, 2018	National Institutes of Health Clinical Center, 9000 Rockville Pike, Bethesda, Maryland, United States		https://ClinicalTrials.gov/show/NCT01296139
123	NCT00544830	Hormone Therapy and Intensity-Modulated Radiation Therapy in Treating Patients With Metastatic Prostate Cancer		Active, not recruiting	Has Results	PSA Level Greater Than Two|Stage IV Prostate Adenocarcinoma AJCC v7	Drug: Bicalutamide|Drug: Goserelin Acetate|Radiation: Intensity-Modulated Radiation Therapy|Other: Laboratory Biomarker Analysis|Drug: Leuprolide Acetate	Time to Prostate-specific Antigen (PSA) Relapse|Patients Who Achieved PSA Nadir of < 0.2 at 36 Weeks.|Rate of Treatment Failure (no PSA Threshold Below 4 ng/dl, or no PSA Below Baseline Level Before LHRH Treatment).|Length of Follow-up|Count of Patients Remaining Off of Therapy|Follow-up of the 8 Patients With Metastases Limited to Pelvic Lymph Nodes.|CR Without ADT in Patients With Metastases Li…	City of Hope Medical Center|National Cancer Institute (NCI)	Male	18 Years and older Â (Adult, Older Adult)	Phase 2	29	Other|NIH	Interventional	Allocation: N/A|Intervention Model: Single Group Assignment|Masking: None (Open Label)|Primary Purpose: Treatment	05190|NCI-2010-00425|P30CA033572	July 18, 2006	March 16, 2011	June 30, 2023	October 16, 2007	April 6, 2022	February 2, 2023	City of Hope Medical Center, Duarte, California, United States|City of Hope South Pasadena, South Pasadena, California, United States	"Study Protocol and Statistical Analysis Plan", https://ClinicalTrials.gov/ProvidedDocs/30/NCT00544830/Prot_SAP_000.pdf	https://ClinicalTrials.gov/show/NCT00544830	Metastatic
124	NCT01819285	Early Compared With Delayed Hormone Therapy in Treating Patients With Nonmetastatic Prostate Cancer		Completed	No Results Available	Neoplasm, Prostate	Procedure: Immediate Orchiectomy or depot LHRH|Procedure: Delayed Orchiectomy or depot LHRH	Overall survival|Overall symptom free survival time|Time until first evidence of distant progression|Prognostic importance of pretreatment laboratory data|Prognosis of particular sub-groups	European Organisation for Research and Treatment of Cancer - EORTC	Male	up to 80 Years Â (Child, Adult, Older Adult)	Phase 3	985	Other	Interventional	Allocation: Randomized|Intervention Model: Parallel Assignment|Masking: None (Open Label)|Primary Purpose: Treatment	EORTC-30891	1990-02-01	2004-07-01	2010-09-01	March 27, 2013		March 27, 2013			https://ClinicalTrials.gov/show/NCT01819285
125	NCT04992026	The Efficacy and Safety of Prostatectomy for Castration-Naive Oligometastatic Prostate Cancer		Active, not recruiting	No Results Available	Prostatectomy|Oligometastatic Prostate Cancer|Abiraterone	Procedure: robot assisted laparoscopic prostatectomy + enlarged pelvic lymph node dissection|Drug: 1.Abiraterone Acetate Tablets|Drug: Prednisone Acetate Tablets|Drug: Luteinizing Hormone-Releasing Hormone Analog	Time to PSA progression progression|Time to Radiographic progression|rPFS (radiographic progression free survival)|Time to castration resistance|Time to PSA remission (â‰¥50%) and time to PSA remission (â‰¥90%)|Time to new anti-cancer treatment	The Affiliated Nanjing Drum Tower Hospital of Nanjing University Medical School|The Affiliated Hospital of Xuzhou Medical University|The First People's Hospital of Changzhou|The First Affiliated Hospital of Soochow University|Wuxi People's Hospital|The Affiliated Hospital of Nantong University|The Affiliated Hospital of Yangzhou University	Male	40 Years to 75 Years Â (Adult, Older Adult)	Phase 2	128	Other	Interventional	Allocation: Randomized|Intervention Model: Parallel Assignment|Masking: None (Open Label)|Primary Purpose: Treatment	IUNU-PC-108	January 1, 2021	January 1, 2025	May 1, 2025	August 5, 2021		August 26, 2022	The Affiliated Nanjing Drum Tower Hospital of Nanjing University Medical School, Nanjing, Jiangsu, China		https://ClinicalTrials.gov/show/NCT04992026	Metastatic
126	NCT02985957	A Study of Nivolumab Plus Ipilimumab, Ipilimumab Alone, or Cabazitaxel in Men With Metastatic Castration-Resistant Prostate Cancer (CheckMate 650)	CheckMate 650	Active, not recruiting	Has Results	Prostate Cancer	Biological: Nivolumab|Biological: Ipilimumab|Drug: Cabazitaxel|Drug: Prednisone	Objective Response Rate (ORR) Cohorts B and C|Objective Response Rate (ORR) Cohort D|Radiographic Progression Free Survival (rPFS) for Cohorts B and C|Radiographic Progression-Free Survival (rPFS) for Cohort D|Radiographic/Clinical Progression Free Survival (rcPFS) for Cohorts B and C|Radiographic/Clinical Progression Free Survival (rcPFS) for Cohort D|Overall Survival (OS) Cohorts B and C|Overal…	Bristol-Myers Squibb	Male	18 Years and older Â (Adult, Older Adult)	Phase 2	351	Industry	Interventional	Allocation: Randomized|Intervention Model: Parallel Assignment|Masking: None (Open Label)|Primary Purpose: Treatment	CA209-650|2016-001928-54	March 26, 2017	April 5, 2022	October 6, 2026	December 7, 2016	April 24, 2023	April 24, 2023	Local Institution - 0074, Tucson, Arizona, United States|Local Institution - 0046, Marietta, Georgia, United States|Local Institution - 0011, Chicago, Illinois, United States|Local Institution - 0076, Minneapolis, Minnesota, United States|Local Institution - 0008, Saint Louis, Missouri, United States|Local Institution - 0075, Las Vegas, Nevada, United States|Local Institution - 0078, Albany, New …	"Study Protocol and Statistical Analysis Plan", https://ClinicalTrials.gov/ProvidedDocs/57/NCT02985957/Prot_SAP_000.pdf	https://ClinicalTrials.gov/show/NCT02985957	Metastatic
127	NCT03327675	High Precision Imaging of Prostate Specific Membrane Antigen for Personalized Treatment in Prostate Cancer		Recruiting	No Results Available	Prostate Cancer	Other: 68Ga-PSMA (HBED-CC) PET	68Ga-PSMA PET/MR imaging accuracy before radical prostatectomy + pelvic lymph node dissection [RP + PLND]. Work unit 1. 68Ga-PSMA PET/MR imaging accuracy in patients with biochemical recurrence after primary treatment. Work unit 2.|The correlation of tracer uptake to Gleason scores within the prostate tumor and within metastatic lymph nodes. Work unit 1.|Comparison of diagnostic accuracy between …	Universitaire Ziekenhuizen KU Leuven	Male	18 Years and older Â (Adult, Older Adult)	Not Applicable	188	Other	Interventional	Allocation: N/A|Intervention Model: Single Group Assignment|Masking: None (Open Label)|Primary Purpose: Diagnostic	S59428|2016-003089-14	September 22, 2017	2022-12-01	2022-12-01	October 31, 2017		November 21, 2022	UZLeuven, Leuven, Belgium		https://ClinicalTrials.gov/show/NCT03327675
128	NCT05781217	Short Versus Long-term Androgen Deprivation Therapy With Salvage Radiotherapy in Prostate Cancer. URONCOR 0624	URONCOR 06-24	Recruiting	No Results Available	Prostate Cancer|Salvage Radiotherapy|Biochemical Recurrence|Androgen Deprivation Therapy|Metastases-free Survival	Drug: triptorelin, goserelin, leuprorelin	To compare 5-year MFS rates in prostate cancer patients treated with long- versus short-term ADT in combination with salvage radiotherapy|To compare the two study arms in terms of the Biochemical-relapse free interval|To compare the two study arms in terms of the Pelvic progression-free survival|To compare the two study arms in terms of the Time to start of cytotoxic treatment|To compare the two …	Grupo de InvestigaciÃ³n ClÃ­nica en OncologÃ­a Radioterapia	All	18 Years and older Â (Adult, Older Adult)	Phase 3	534	Other	Interventional	Allocation: Randomized|Intervention Model: Parallel Assignment|Masking: None (Open Label)|Primary Purpose: Treatment	URONCOR 06-24	March 14, 2023	2023-12-01	2032-12-01	March 23, 2023		April 24, 2023	Hospital de Cruces, Bilbao, Euskadi, Spain|Hospital Gregorio MaraÃ±Ã³n, Madrid, Spain|Hospital RamÃ³n y Cajal, Madrid, Spain|Hospital San Francisco de AsÃ­s, Madrid, Spain		https://ClinicalTrials.gov/show/NCT05781217	RP
129	NCT04557059	A Study of Adding Apalutamide to Radiotherapy and LHRH Agonist in High-Risk Patients With Prostate-Specific Membrane Antigen-Positron Emission Tomography (PSMA-PET) Positive Hormone-Sensitive Prostate Cancer Participants	PRIMORDIUM	Recruiting	No Results Available	Prostatic Neoplasms	Radiation: Radiotherapy|Drug: LHRHa|Drug: Apalutamide	Prostate specific Membrane Antigen-Positron Emission Tomography (PSMA-PET) Metastatic Progression-free Survival (ppMPFS)|Time to Prostate-Specific Antigen (PSA) Progression|PSA Response Rate|PSA Levels at Week 26|Time to Loco-Regional Progression by PSMA-PET|Overall Survival|Prostate Cancer-Specific Survival|Number of Participants With Adverse Event (AE) and Serious Adverse Events (SAEs)	Janssen Pharmaceutica N.V., Belgium	Male	18 Years and older Â (Adult, Older Adult)	Phase 3	412	Industry	Interventional	Allocation: Randomized|Intervention Model: Parallel Assignment|Masking: None (Open Label)|Primary Purpose: Treatment	CR108705|56021927PCR3015|2019-002957-46	November 12, 2020	January 14, 2028	January 28, 2030	September 21, 2020		May 6, 2023	Arizona Urology Specialists, Tucson, Arizona, United States|Colorado Clinical Research, Lakewood, Colorado, United States|First Urology, PSC, Jeffersonville, Indiana, United States|MidLantic Urology, Bala-Cynwyd, Pennsylvania, United States|Houston Metro Urology, Houston, Texas, United States|Bundaberg Hospital, Bundaberg, Australia|Hervey Bay Hospital, Bundaberg, Australia|Epworth Healthcare, Ea…		https://ClinicalTrials.gov/show/NCT04557059	RP
130	NCT03482089	Cystoprostatectomy Versus Radiotherapy Combined With ADT for the Treatment of cT4 Prostate Cancer With Bladder Invasion	CRADT	Recruiting	No Results Available	Prostate Cancer	Procedure: Cystoprostatectomy|Radiation: external beam radiotherapy	Overall survival (OS)|Biochemical progression-free survival (BPFS)|Cancer-specific survival (CSS)|Functional Assessment of Cancer Therapy-General (FACT-G) score|Functional Assessment of Cancer Therapy-Prostate (FACT-P) score|complications	Tongji Hospital|Chinese PLA General Hospital|Xiangya Hospital of Central South University|Hubei Cancer Hospital	Male	18 Years to 75 Years Â (Adult, Older Adult)	Not Applicable	70	Other	Interventional	Allocation: Randomized|Intervention Model: Parallel Assignment|Masking: None (Open Label)|Primary Purpose: Treatment	CZQ5208	June 12, 2018	June 12, 2023	June 12, 2023	March 29, 2018		October 21, 2022	Tongji Hospital of Tongji Medical College, Huazhong University of Science and Technology, Wuhan, Hubei, China		https://ClinicalTrials.gov/show/NCT03482089	Metastatic
131	NCT01560923	Phase II Study of Sipuleucel-T and Indoximod for Patients With Refractory Metastatic Prostate Cancer		Completed	Has Results	Metastatic Prostate Cancer	Biological: Indoximod|Biological: Sipuleucel-T|Other: Placebo	Immune Response to Sipuleucel-T|Number of Participants With Progression Free Survival at 6 Months|Objective Response Rate|Overall Survival|Quality of Life Scale Results|Ratio of Antibodies to PA2024	Masonic Cancer Center, University of Minnesota	Male	18 Years and older Â (Adult, Older Adult)	Phase 2	47	Other	Interventional	Allocation: Randomized|Intervention Model: Parallel Assignment|Masking: Double (Participant, Investigator)|Primary Purpose: Treatment	2011LS109	October 1, 2012	December 12, 2018	December 12, 2018	March 22, 2012	April 3, 2020	April 3, 2020	University of Illinois Medical Center, Chicago, Illinois, United States|Masonic Cancer Center, University of Minnesota, Minneapolis, Minnesota, United States|New York Presbyterian/Weill Cornell Medical Center, New York, New York, United States|Penn State Milton S. Hershey Medical Center, Hershey, Pennsylvania, United States	"Study Protocol and Statistical Analysis Plan", https://ClinicalTrials.gov/ProvidedDocs/23/NCT01560923/Prot_SAP_000.pdf	https://ClinicalTrials.gov/show/NCT01560923	Metastatic
132	NCT03353740	Gallium-68 PSMA-11 Positron Emission Tomography (PET) Imaging in Patients With Biochemical Recurrence		Completed	Has Results	Prostate Cancer	Drug: Ga-68 labeled PSMA-11 PET	True Positive Rate for Detection of Tumor Location in Lymph Nodes Confirmed by Histopathology/Biopsy, Clinical and Conventional Imaging Follow-up|True Positive Rate for Detection of Tumor Location in Visceral Tissue Confirmed by Histopathology/Biopsy, Clinical and Conventional Imaging Follow-up|True Positive Rate for Detection of Tumor Location in Bone Tissue Confirmed by Histopathology/Biopsy, C…	Thomas Hope|University of California, San Francisco	Male	18 Years and older Â (Adult, Older Adult)	Phase 3	346	Other	Interventional	Allocation: N/A|Intervention Model: Single Group Assignment|Masking: None (Open Label)|Primary Purpose: Diagnostic	175518|NCI-2018-00040	September 20, 2017	September 1, 2020	September 1, 2020	November 27, 2017	October 21, 2021	October 21, 2021	University of California, San Francisco, San Francisco, California, United States	"Study Protocol and Statistical Analysis Plan", https://ClinicalTrials.gov/ProvidedDocs/40/NCT03353740/Prot_SAP_000.pdf	https://ClinicalTrials.gov/show/NCT03353740	RP
133	NCT03531099	Phase 3, Multicenter, Randomized Study, Evaluating the Efficacy and Tolerability of Focused HIFU (High Intensity Focused Ultrasound) Therapy Compared to Active Surveillance in Patients With Significant Low Risk Prostate Cancer	HIFUSA	Recruiting	No Results Available	Prostate Cancer	Procedure: treatment with focal HIFU|Biological: PSA dosage|Device: MRI|Other: Questionnaires|Procedure: Prostatic biopsies	patient proportion who needed to seek radical treatment|proportion of patients needing additional treatment|rate of positive biopsies|clinically significant cancer rate|Gleason score|Appearance of another cancerous focus in the other half of the prostate|Appearance of metastases|Appearance of an extra capsular extension|Overall survival|Prostate cancer specific survival|Recurrence free survival|P…	Hospices Civils de Lyon	Male	50 Years to 80 Years Â (Adult, Older Adult)	Phase 3	146	Other	Interventional	Allocation: Randomized|Intervention Model: Parallel Assignment|Masking: None (Open Label)|Primary Purpose: Treatment	69HCL18_0203|2018-A01024-51	October 2, 2018	October 2, 2026	October 2, 2026	May 21, 2018		November 22, 2021	Polyclinique du parc Rambot, Aix-en-Provence, France|Clinique Saint-Vincent, BesanÃ§on, France|Service d'Urologie, Clinique Tivoli Ducos, Bordeaux, France|Groupe Hospitalier Pellegrin - CHU, Bordeaux, France|Service d'Urologie, CHU de Guebwiller Colmar, Colmar, France|Service d'Urologie CHRU de Lille, HÃ´pital HURIEZ, Lille, France|Service d'Urologie GÃ©nÃ©rale de SantÃ© - HÃ´pital PrivÃ© La Louv…		https://ClinicalTrials.gov/show/NCT03531099
134	NCT01688492	Combining Ipilimumab With Abiraterone Acetate Plus Prednisone in Chemotherapy and Immunotherapy-naÃ¯ve Patients With Progressive Metastatic Castration-resistant Prostate Cancer		Active, not recruiting	No Results Available	Prostate Cancer	Drug: Ipilimumab	safety (Phase I)|progression-free survival (PFS) Phase II|Changes in PSA kinetics|Measurable disease when present|Evaluate changes in radionuclide bone scan	Memorial Sloan Kettering Cancer Center|Bristol-Myers Squibb|Northwestern University|Oregon Health and Science University	Male	18 Years and older Â (Adult, Older Adult)	Phase 1|Phase 2	57	Other|Industry	Interventional	Allocation: N/A|Intervention Model: Single Group Assignment|Masking: None (Open Label)|Primary Purpose: Treatment	12-120	2012-09-01	2023-09-01	2023-09-01	September 20, 2012		September 10, 2022	Northwestern University, Evanston, Illinois, United States|Memorial Sloan Kettering Cancer Center, New York, New York, United States|Oregon Health & Science University, Portland, Oregon, United States		https://ClinicalTrials.gov/show/NCT01688492	Metastatic
135	NCT04136353	Darolutamide Augments Standard Therapy for Localised Very High-Risk Cancer of the Prostate	DASL-HiCaP	Recruiting	No Results Available	Prostate Cancer	Drug: Darolutamide|Drug: Placebo oral tablet|Drug: Luteinizing Hormone-Releasing Hormone Analog|Radiation: External Beam Radiotherapy	Metastasis-free survival|Overall survival|Prostate cancer-specific survival|PSA-progression free survival|Time to subsequent hormonal therapy|Time to castration-resistance|Frequency and severity of adverse events (CTCAE v5.0, RTOG/EORTC acute/late radiation morbidity criteria)|Health-related quality of life|Fear of cancer recurrence	University of Sydney|Australian and New Zealand Urogenital and Prostate Cancer Trials Group|Bayer|Cancer Trials Ireland|Canadian Cancer Trials Group|Memorial Sloan Kettering Cancer Center|Prostate Cancer Clinical Trials Consortium	Male	18 Years and older Â (Adult, Older Adult)	Phase 3	1100	Other|Industry	Interventional	Allocation: Randomized|Intervention Model: Parallel Assignment|Masking: Quadruple (Participant, Care Provider, Investigator, Outcomes Assessor)|Primary Purpose: Treatment	ANZUP1801|U1111-1239-0771	March 31, 2020	January 31, 2028	July 31, 2028	October 23, 2019		March 24, 2023	Dana-Farber Cancer Institute, Boston, Massachusetts, United States|Dana Farber Cancer Institute - St. Elizabeth's, Brighton, Massachusetts, United States|Lahey Hospital and Medical Center, Burlington, Massachusetts, United States|Dana Farber Cancer Institute - Milford, Milford, Massachusetts, United States|XCancer Omaha/Urology Cancer Center, Omaha, Nebraska, United States|Memorial Sloan Ketterin…		https://ClinicalTrials.gov/show/NCT04136353
136	NCT01090765	A Phase I/II Study of TRC105 in Metastatic Castrate Resistant Prostate Cancer (CRPC)		Completed	Has Results	Prostate Cancer|Metastatic Castrate Resistant Prostate Cancer	Drug: TRC105	Phase I: Maximum Tolerated Dose (MTD) of TRC105 Given Every Two Weeks.|Number of Participants With Adverse Events|Dose Limiting Toxicity (DLT)|Prostatic-Specific Antigen (PSA) Decline|Clinical Response	National Cancer Institute (NCI)|National Institutes of Health Clinical Center (CC)	Male	18 Years and older Â (Adult, Older Adult)	Phase 1|Phase 2	21	NIH	Interventional	Allocation: Non-Randomized|Intervention Model: Parallel Assignment|Masking: None (Open Label)|Primary Purpose: Treatment	100062|10-C-0062	February 23, 2010	April 1, 2014	April 17, 2015	March 22, 2010	February 13, 2015	May 22, 2018	National Institutes of Health Clinical Center, 9000 Rockville Pike, Bethesda, Maryland, United States	"Study Protocol and Informed Consent Form", https://ClinicalTrials.gov/ProvidedDocs/65/NCT01090765/Prot_ICF_000.pdf	https://ClinicalTrials.gov/show/NCT01090765	Metastatic
137	NCT00268476	Systemic Therapy in Advancing or Metastatic Prostate Cancer: Evaluation of Drug Efficacy	STAMPEDE	Active, not recruiting	No Results Available	Prostate Cancer	Drug: Celecoxib|Drug: Docetaxel|Drug: Prednisolone|Drug: ADT|Drug: Zoledronic Acid|Drug: Abiraterone|Radiation: Radiotherapy to the prostate|Drug: Enzalutamide|Drug: Metformin|Drug: Transdermal Oestradiol	Overall survival|Failure-free survival|Cost effectiveness by EuroQol|Quality of life (QOL) by EORTC QOL Questionnaire C30 and prostate specific 25-item|Number of participants with treatment-related side effects as assessed by CTCAE v4.0|Skeletal related events|Biochemical failure|Progression-free survival|Lymph node progression|Distant metastases|Treatment for progression|Disease-specific surviva…	Medical Research Council	Male	up to 120 Years Â (Child, Adult, Older Adult)	Phase 2|Phase 3	11992	Other	Interventional	Allocation: Randomized|Intervention Model: Parallel Assignment|Masking: None (Open Label)|Primary Purpose: Treatment	CDR0000455008|MRC-STAMPEDE|EU-205102|PR08|ISRCTN78818544|2004-000193-31	July 8, 2005	2026-03-01	2030-12-01	December 22, 2005		April 18, 2023	Kantonsspital Graubuenden, Chur, Graubunden, Switzerland|Lausanne Centre Hospitalier Universitaire, Lausanne, Vaud, Switzerland|Winterthur Hospital, Winterthur, Zurich, Switzerland|Hirslanden Klinik Aarau, Aarau, Switzerland|Universitaetsspital-Basel, Basel, Switzerland|Inselspital Bern, Berne, Switzerland|Liestal Hospital, Liestal, Switzerland|Kantonsspital - St. Gallen, St. Gallen, Switzerland|…		https://ClinicalTrials.gov/show/NCT00268476
138	NCT01883128	FOcal RECurrent Assessment and Salvage Treatment	FORECAST	Unknown status	No Results Available	Progression of Prostate Cancer	Device: Whole Body MRI|Procedure: Focal Salvage Therapy|Procedure: MRI Targeted biopsies	Accuracy of whole body MRI in identifying distant disease|Can multiparametric MRI accurately detect localised recurrent prostate cancer	University College London Hospitals	Male	18 Years and older Â (Adult, Older Adult)	Phase 2	177	Other	Interventional	Allocation: Non-Randomized|Intervention Model: Single Group Assignment|Masking: Single (Investigator)|Primary Purpose: Diagnostic	1R01CA135089	2014-04-01	2019-10-01	2019-10-01	June 21, 2013		May 10, 2017	Hampshire Hospitals NHS Trust, London, United Kingdom|University College London Hospitals, London, United Kingdom		https://ClinicalTrials.gov/show/NCT01883128	RT
139	NCT04574401	A Phase 1 Study of IS-002 Injection in Patients Undergoing Robotic Prostatectomy		Completed	No Results Available	Prostate Cancer	Drug: IS-002	Number of participants with treatment-emergent adverse events as assessed by CTCAE v5.0|IS-002 Maximum Plasma Concentration (Cmax)|IS-002 Half-Life (tÂ½)|IS-002 Clearance (CL)|IS-002 Area Under the Plasma Concentration Versus Time Curve (AUC)	Intuitive Surgical	Male	18 Years to 75 Years Â (Adult, Older Adult)	Phase 1	24	Industry	Interventional	Allocation: N/A|Intervention Model: Sequential Assignment|Masking: None (Open Label)|Primary Purpose: Other	ISI-142325-1	October 10, 2020	September 20, 2021	September 20, 2021	October 5, 2020		October 22, 2021	UCSF Medical Center, Mission Bay, San Francisco, California, United States		https://ClinicalTrials.gov/show/NCT04574401
140	NCT02803086	Longitudinal Evaluation of Intestinal, Haematological and Urinary Toxicity From Pelvic Irradiation for Prostate Cancer	IHU-WPRT-TOX	Active, not recruiting	No Results Available	Prostate Cancer		Hematologic toxicity|Intestinal toxicity	IRCCS San Raffaele|Associazione Italiana per la Ricerca sul Cancro|Fondazione IRCCS Istituto Nazionale dei Tumori, Milano|Regina Elena Cancer Institute|Azienda Ospedaliero Universitaria, Santa Maria della Misericordia di Udine, Italy|Cliniche Humanitas Gavazzeni|Centro AKTIS Diagnostica e Terapia|Azienda Sanitaria dell'Alto Adige|Azienda Sanitaria Locale To4|Arcispedale Santa Maria Nuova-IRCCS|Ca…	Male	18 Years to 80 Years Â (Adult, Older Adult)		700	Other	Observational	Observational Model: Cohort|Time Perspective: Prospective	IRCCS San Raffaele	2014-02-01	2021-12-01	2026-12-01	June 16, 2016		January 6, 2023	IRCCS San Raffaele, Milan, Italy		https://ClinicalTrials.gov/show/NCT02803086
141	NCT04694924	Prospective Prostate Cancer and Patient-reported Outcomes Registry	Prosquare	Recruiting	No Results Available	Prostate Cancer|Adenocarcinoma of the Prostate|Locally Advanced Prostate Carcinoma|Locally Advanced Prostate Adenocarcinoma	Other: standard of care	Assessment of systematically reporting a standardized set of predefined clinical parameters|Assessment of systematically collecting a predefined set of patient-reported outcomes|Occurence of disease recurrence/progression|General quality of life|Prostate cancer specific quality of life|Overall Survival (OS)|Prostate Cancer (PC)-related Mortality (PM)	Universitaire Ziekenhuizen KU Leuven|AZ Sint-Jan AV|General Hospital Groeninge|AZ Sint-Blasius Dendermonde	Male	18 Years and older Â (Adult, Older Adult)		5000	Other	Observational	Observational Model: Cohort|Time Perspective: Prospective	S63359	October 1, 2020	2030-10-01	2030-10-01	January 5, 2021		April 3, 2023	AZ Sint-Blasius, Dendermonde, Oost-Vlaanderen, Belgium|University Hospitals Leuven, Leuven, Vlaams-Brabant, Belgium|AZ Sint-Jan Brugge, Brugge, West-Vlaanderen, Belgium|AZ Groeninge Kortrijk, Kortrijk, West-Vlaanderen, Belgium		https://ClinicalTrials.gov/show/NCT04694924
142	NCT01084655	Study of TAK-700 in Combination With Docetaxel and Prednisone in Men With Metastatic Castration-Resistant Prostate Cancer		Completed	Has Results	Prostate Cancer	Drug: TAK-700|Drug: Docetaxel|Drug: Prednisone	Number of Participants Reporting One or More Treatment-emergent Adverse Events (TEAE) or Serious Adverse Events (SAE)|Number of Participants With TEAEs Related to Hematology and Serum Chemistry|Number of Participants With TEAEs Related to Vital Signs|Number of Participants With TEAEs Related to Electrocardiogram (ECG)|Phase 2: Cmax: Maximum Observed Plasma Concentration for Docetaxel|Phase 2: AUC…	Millennium Pharmaceuticals, Inc.|Takeda	Male	18 Years and older Â (Adult, Older Adult)	Phase 1|Phase 2	38	Industry	Interventional	Allocation: Non-Randomized|Intervention Model: Single Group Assignment|Masking: None (Open Label)|Primary Purpose: Treatment	C21003	2010-07-01	2013-01-01	2016-03-01	March 10, 2010	July 30, 2019	July 30, 2019	Alaska Clinical Research Center, LLC, Anchorage, Alaska, United States		https://ClinicalTrials.gov/show/NCT01084655	Metastatic
143	NCT04126915	Precise Therapy for mCRPC Patients Through Whole Exome Sequencing(PTtWES)	PTtWES	Not yet recruiting	No Results Available	Castration-Resistant Prostatic Cancer	Genetic: Whole Exome Sequencing	The genetic characteristics of mCRPC patients in China|the possible prognostic therapeutic target|The best method to treat the disease	Yinghao Sun|Changhai Hospital	Male	18 Years to 85 Years Â (Adult, Older Adult)		200	Other	Observational	Observational Model: Cohort|Time Perspective: Prospective	mCRPC-WES2019	November 8, 2019	October 8, 2022	October 8, 2024	October 15, 2019		November 5, 2019			https://ClinicalTrials.gov/show/NCT04126915	Metastatic
144	NCT00638690	Abiraterone Acetate in Castration-Resistant Prostate Cancer Previously Treated With Docetaxel-Based Chemotherapy		Completed	Has Results	Prostatic Neoplasms	Drug: Placebo|Drug: Abiraterone acetate|Drug: Prednisone/prednisolone	Overall Survival|Time to Prostate-Specific Antigen Progression According to Prostate Specific Antigen Working Group Criteria|Number of Patients Achieving a Prostate-Specific Antigen Decline >=50%|Radiographic Progression-free Survival	Cougar Biotechnology, Inc.	Male	18 Years and older Â (Adult, Older Adult)	Phase 3	1195	Industry	Interventional	Allocation: Randomized|Intervention Model: Parallel Assignment|Masking: Quadruple (Participant, Care Provider, Investigator, Outcomes Assessor)|Primary Purpose: Treatment	CR016924|COU-AA-301	2008-05-01	2010-08-01	2012-10-01	March 19, 2008	May 16, 2013	April 30, 2014	Birmingham, Alabama, United States|Tucson, Arizona, United States|Beverly Hills, California, United States|Duarte, California, United States|Los Angeles, California, United States|Marina Del Rey, California, United States|Sacramento, California, United States|San Diego, California, United States|San Francisco, California, United States|Aurora, Colorado, United States|Bristol, Connecticut, United …		https://ClinicalTrials.gov/show/NCT00638690	CT
145	NCT02353819	Stereotactic Ablative Radiotherapy (SABR) of Pelvis and Prostate Targets For High Risk Prostate Cancer		Active, not recruiting	No Results Available	Prostate Cancer	Radiation: Stereotactic Ablative Radiotherapy	maximum tolerated dose (MTD)|Adverse events|PSA|Progression-free survival|Overall survival|Health-related quality of life	University of Texas Southwestern Medical Center	Male	18 Years and older Â (Adult, Older Adult)	Phase 1	60	Other	Interventional	Allocation: N/A|Intervention Model: Single Group Assignment|Masking: None (Open Label)|Primary Purpose: Treatment	STU 062014-027	2015-10-01	2024-01-01	2024-12-01	February 3, 2015		January 12, 2023	University of Texas Southwestern Medical Center, Dallas, Texas, United States		https://ClinicalTrials.gov/show/NCT02353819
146	NCT04642027	PSMA-PET Guided Hypofractionated Salvage Prostate Bed Radiotherapy	PERYTON	Recruiting	No Results Available	Prostate Cancer|Cancer Recurrence	Radiation: Conventional sEBRT|Radiation: Hypofractionated sEBRT	5-year progression-free survival|Acute grade â‰¥ 2 gastrointestinal toxicity|Acute grade â‰¥ 2 genitourinary toxicities|Late grade â‰¥ 2 gastrointestinal toxicity|Late grade â‰¥ 2 genitourinary toxicity|Quality of life after radiation|Metastasis-free survival|Prostate cancer-specific mortality|Overall survival	University Medical Center Groningen|Dutch Cancer Society	Male	18 Years to 80 Years Â (Adult, Older Adult)	Phase 3	538	Other	Interventional	Allocation: Randomized|Intervention Model: Parallel Assignment|Masking: None (Open Label)|Primary Purpose: Treatment	RT2020-01	September 1, 2020	September 1, 2029	September 1, 2030	November 24, 2020		April 6, 2022	Radiotherapy Institute Friesland, Leeuwarden, Friesland, Netherlands|Radiotherapiegroep, Arnhem, Gelderland, Netherlands|Radboud University Medical Center, Nijmegen, Gelderland, Netherlands|Maastro Clinic, Maastricht, Limburg, Netherlands|Catharina-Hospital, Eindhoven, Noord Brabant, Netherlands|Verbeeten Institute, Tilburg, Noord-Brabant, Netherlands|Amsterdam UMC (Location VUmc), Amsterdam, Noo…		https://ClinicalTrials.gov/show/NCT04642027	RP
147	NCT01444820	Hypofractionated, Dose Escalation Radiotherapy for High Risk Adenocarcinoma of the Prostate		Unknown status	No Results Available	Prostate Cancer	Radiation: hypofractionation|Radiation: conventional	Acute and delayed genito-urinary and gastrointestinal toxicity differences|freedom from biochemical failure|disease free and overall survival|Correlation of rectum and bladder Distribution Volume Histogram (DVH) to toxicities	Sir Mortimer B. Davis - Jewish General Hospital	Male	18 Years and older Â (Adult, Older Adult)	Phase 3	329	Other	Interventional	Allocation: Randomized|Intervention Model: Parallel Assignment|Masking: None (Open Label)|Primary Purpose: Treatment	PCS V	2012-01-01	2022-01-01	2023-01-01	October 3, 2011		October 20, 2020	Horizon Health Network - Saint John Regional Hospital, Saint John, New Brunswick, Canada|Complexe hospitalier de la Sagamie, Chicoutimi, Quebec, Canada|HÃ´pital de Gatineau, Gatineau, Quebec, Canada|HÃ´pital Charles-Lemoyne, Greenfield Park, Quebec, Canada|HÃ´pital de la CitÃ©-de-la-santÃ© de Laval, Laval, Quebec, Canada|CHUM-Notre- Dame, Montreal, Quebec, Canada|HÃ´pital Maisonneuve-Rosemont, Mo…		https://ClinicalTrials.gov/show/NCT01444820
148	NCT05754580	High-dose Rate (HDR) Brachytherapy Boost With Stereostatic Body Radiation Therapy (SBRT) to Intermediate or Higher Risk Prostate Cancer		Not yet recruiting	No Results Available	Prostatic Cancer	Radiation: High Dose Brachytherapy|Radiation: Stereostatic Body Radiation Therapy	Number of Participants with Treatment-Related Adverse Events|Biochemical progression free survival (bPFS)|Proportion of patients with chronic toxicity and side-effects from HDR Brachytherapy and SBRT|Number of patients with local control (LC), locoregional control (LRC), distant metastasis (DM), and overall survival (OS)	University of Nebraska	Male	19 Years and older Â (Adult, Older Adult)	Phase 2	53	Other	Interventional	Allocation: N/A|Intervention Model: Single Group Assignment|Masking: None (Open Label)|Primary Purpose: Treatment	199-23	June 1, 2023	October 1, 2025	October 1, 2026	March 6, 2023		April 24, 2023			https://ClinicalTrials.gov/show/NCT05754580
149	NCT03031821	Metformin in Patients Initiating ADT as Prevention and Intervention of Metabolic Syndrome	PRIME	Active, not recruiting	No Results Available	Prostate Cancer|Metabolic Syndrome	Drug: Metformin|Drug: Placebo Oral Tablet	Proportion of participants who meet the diagnostic criteria for metabolic syndrome after 18 months of study treatment|Proportion of participants who meet the diagnostic criteria for metabolic syndrome after 9 months of study treatment|Proportion of participants who meet the diagnostic criteria for metabolic syndrome after 12 months of study treatment|Proportion of participants who meet the diagno…	Canadian Urologic Oncology Group|Prostate Cancer Canada|British Columbia Cancer Agency	Male	18 Years and older Â (Adult, Older Adult)	Phase 3	300	Other	Interventional	Allocation: Randomized|Intervention Model: Parallel Assignment|Masking: Quadruple (Participant, Care Provider, Investigator, Outcomes Assessor)|Primary Purpose: Prevention	PRIME	July 12, 2018	August 1, 2024	August 1, 2025	January 26, 2017		April 13, 2023	Tom Baker Cancer Centre, Calgary, Alberta, Canada|Cross Cancer Institute, Edmonton, Alberta, Canada|Vancouver Prostate Centre, Vancouver, British Columbia, Canada|BC Cancer Agency - Vancouver Cancer Centre, Vancouver, British Columbia, Canada|Cancer Care Manitoba, Winnepeg, Manitoba, Canada|Horizon Health Network, Saint John, New Brunswick, Canada|Central Newfoundland Regional Health Centre, Gran…		https://ClinicalTrials.gov/show/NCT03031821
150	NCT05269550	PSMA MRI Guided Prostate SBRT (ARGOS)/Comprehensive, Longitudinal Evaluation of Imaging Biomarkers Post Radiotherapy (CLIMBER)	ARGOS/CLIMBER	Recruiting	No Results Available	Prostate Cancer	Radiation: High Intermediate Risk Patients|Radiation: High Risk or Very High-Risk Patients	6-month Toxicity|6-week Toxicity|Quality of Life|Disease Free Survival	Lawson Health Research Institute	Male	18 Years and older Â (Adult, Older Adult)	Not Applicable	50	Other	Interventional	Allocation: N/A|Intervention Model: Single Group Assignment|Masking: None (Open Label)|Primary Purpose: Treatment	ARGOS/CLIMBER	May 3, 2022	2024-06-01	2028-06-01	March 8, 2022		March 8, 2023	London Health Sciences Centre, London, Ontario, Canada|Sunnybrook Research Institute, Toronto, Ontario, Canada		https://ClinicalTrials.gov/show/NCT05269550
151	NCT04307056	Evaluation of HIFU in TREATMENT OF LOCALIZED PROSTATE CANCER and OF RECURRENCE AFTER RADIOTHERAPY	HIFI	Completed	No Results Available	Prostate Cancer|Ultrasound Therapy	Procedure: Radical Prostatectomy|Procedure: High Intensity Focused Ultrasound (HIFU) Treatment	Recurrence-free survival|Immediate or late complications|immediate or late complications|urinary function|sexual fonction|Evaluation of quality of life|The rate of patients in biochemical failure|The rate of local recurrence|Survival without metastases	Association Francaise d'Urologie	Male	70 Years and older Â (Older Adult)	Not Applicable	3862	Other	Interventional	Allocation: Non-Randomized|Intervention Model: Parallel Assignment|Masking: None (Open Label)|Primary Purpose: Treatment	HIFU/AFU/12.03|2013-A01042-43	March 23, 2015	August 24, 2022	August 24, 2022	March 13, 2020		January 12, 2023	Centre Hospitalier d'Aix en Provence, Aix en Provence, France|Polyckinique du Beaujolais, Arnas, France|Clinique St Etienne, Bayonne, France|CHRU de BesanÃ§on, BesanÃ§on, France|Clinique St Vincent, BesanÃ§on, France|Clinique Tivoli-Ducos, Bordeaux, France|Clinique St Augustin, Bordeaux, France|CHU de Bordeaux, Bordeaux, France|Nouvelle clinique Bel Air, Bordeaux, France|PÃ´le SantÃ© LÃ©onard de …		https://ClinicalTrials.gov/show/NCT04307056
152	NCT05705700	Biomarker Study of in Men With PSA Progression on Abi for CR or CS PC (Bio-STAMP)		Withdrawn	No Results Available	Prostate Cancer	Drug: Dutasteride|Drug: Abiraterone	Number of patients with radiographic progression free survival (rPFS) rate|Determine overall survival (OS)|Number of patients with a PSA decline of â‰¥ 50%	Masonic Cancer Center, University of Minnesota	All	18 Years and older Â (Adult, Older Adult)	Phase 2	0	Other	Interventional	Allocation: Randomized|Intervention Model: Parallel Assignment|Masking: None (Open Label)|Primary Purpose: Treatment	2019LS229	2023-02-01	2030-01-01	2030-01-01	January 31, 2023		February 27, 2023			https://ClinicalTrials.gov/show/NCT05705700
153	NCT01122121	Leuprorelin Associated With Radiotherapy Versus Leuprorelin Alone in T3 - T4 or pT3 (on Biopsy) N0, M0 Prostate Cancer		Completed	No Results Available	Prostatic Neoplasms, Locally Advanced	Drug: Leuprorelin SR|Radiation: Radiotherapy|Drug: Flutamide	Progression-free survival at 5 years|Time to Biological Progression|Time to Clinical Progression|Overall Survival|Time to Locoregional Progression|Time to Onset of Metastatic Progression|Specific Survival|Number of Deaths linked to the disease	Takeda	Male	18 Years to 80 Years Â (Adult, Older Adult)	Phase 3	273	Industry	Interventional	Allocation: Randomized|Intervention Model: Parallel Assignment|Masking: None (Open Label)|Primary Purpose: Treatment	TAP III/98/032|U1111-1169-6728	2000-03-01	2008-12-01	2009-06-01	May 13, 2010		July 29, 2015	Clinique Mutualiste, Saint-etienne, France		https://ClinicalTrials.gov/show/NCT01122121
154	NCT03896984	Descriptive Analysis of Clinical Outcomes in Patients With Prostate Gland Cancer, Which Spreads to Other Parts of the Body, Who Were Treated First With Novel Anti-hormone Therapy Followed by a Second Line Treatment With Novel Anti-Hormone Therapy or RadIum-223 (Xofigo).	PHENIX	Completed	No Results Available	Metastatic Castration-resistant Prostate Cancer (mCRPC)	Drug: Radium-223 (Xofigo, BAY88-8223)|Drug: Abiraterone|Drug: Enzalutamide	Overall survival (OS) from initiation of 2L therapy of Radium-223 in patients with mCRPC after 1L NAH therapy|Overall survival (OS) from initiation of 2L therapy of sequential NAH in patients with mCRPC after 1L NAH therapy|Descriptive analysis of patient demography at baseline|Descriptive analysis of clinical characteristics of patients at baseline|Descriptive analysis of laboratory values at ba…	Bayer	Male	Child, Adult, Older Adult		346	Industry	Observational	Observational Model: Cohort|Time Perspective: Retrospective	20526	March 18, 2019	June 8, 2020	December 14, 2020	April 1, 2019		December 29, 2021	US Flatiron prostate cancer database, Whippany, New Jersey, United States		https://ClinicalTrials.gov/show/NCT03896984	Metastatic
155	NCT05649943	Multimodal Approach in Patients With mHSPC. Randomized Trial of APA+ADT vs APA-ADT and Local Treatment	APPROACH	Recruiting	No Results Available	Metastatic Hormone-Sensitive Prostate Cancer (mHSPC)	Drug: APA + ADT|Procedure: Local Treatmetn RT or RP	Radiographic Progression-Free Survival (rPFS)|Local event - free survival|Local treatment - free survival	Fondazione IRCCS Istituto Nazionale dei Tumori, Milano|ASST Santi Paolo e Carlo|European Institute of Oncology	Male	18 Years and older Â (Adult, Older Adult)	Not Applicable	566	Other	Interventional	Allocation: Randomized|Intervention Model: Parallel Assignment|Masking: None (Open Label)|Primary Purpose: Treatment	APP	March 1, 2023	January 1, 2027	January 1, 2029	December 14, 2022		April 24, 2023	European Institute of Oncology, Milano, Lombardia, Italy|ASST Santi Paolo e Carlo, Milano, Lombardia, Italy|Istituto Tumori Milano, Milan, Mi, Italy		https://ClinicalTrials.gov/show/NCT05649943	Metastatic
156	NCT03924466	Repeatability of 68-GaNOTA-Anti-HER2 VHH1 PET/CT in Breast Carcinoma Patients	VUBAR	Recruiting	No Results Available	Metastatic Breast Carcinoma|Locally Advanced Breast Cancer|Cancer of Pancreas|Solid Tumor With Intermediate or High HER2 Expression|Salivary Gland Cancer|Gastric Cancer|Endometrial Cancer|Uterine Cancer|Non Small Cell Lung Cancer|Biliary Tract Cancer|Cholangiocarcinoma|Colorectal Cancer|Urothelial Carcinoma|Prostate Cancer	Drug: 68GaNOTA-Anti-HER2 VHH1	Repeatability of lesional PET/CT characteristics|Tracer update of 68GaNOTA-Anti-HER2 VHH1 in different cancer types|Feasibility and added value of 68GaNOTA-Anti-HER2 in neoadjuvant setting of breast carcinoma|Within-patient tumor heterogeneity for HER2 expression using PET/CT imaging|Immunogenicity|Histopathological results of biopsied lesions and correlation with PET/CT results|Influence image-g…	Universitair Ziekenhuis Brussel|Kom Op Tegen Kanker|Agentschap voor Innovatie door Wetenschap en Technologie, Project Toegepast Biomedisch onderzoek met een primair Maatschappelijke finaliteit.	All	18 Years and older Â (Adult, Older Adult)	Phase 2	55	Other	Interventional	Allocation: N/A|Intervention Model: Single Group Assignment|Masking: None (Open Label)|Primary Purpose: Diagnostic	UZBRU_VHH1_3|2016-002164-13	April 1, 2019	2024-11-01	2024-12-01	April 23, 2019		January 25, 2023	Uz Brussel, Brussels, Brussel, Belgium		https://ClinicalTrials.gov/show/NCT03924466
157	NCT04242017	Long-term Better Than Short-term ADT With Salvage RT	LOBSTER	Not yet recruiting	No Results Available	Prostate Cancer	Drug: Triptoreline	Metastasis-free survival|Pelvic recurrence-free survival|Clinical progression-free survival|(Palliative) Systemic therapy-free survival|Time to CRPC|Cause-specific survival (CSS)|Overall survival (OS)|Acute toxicity|Late toxicity|Quality of life assessment	Universitaire Ziekenhuizen KU Leuven|Ipsen	Male	Child, Adult, Older Adult	Phase 2|Phase 3	394	Other|Industry	Interventional	Allocation: Randomized|Intervention Model: Parallel Assignment|Masking: None (Open Label)|Primary Purpose: Treatment	S61996	February 1, 2020	February 1, 2024	February 1, 2029	January 27, 2020		January 27, 2020			https://ClinicalTrials.gov/show/NCT04242017	RP
158	NCT00924092	An Open Label Phase I Study to Eval the Safety and Tolerability of a Vaccine (GI-6207) Consisting of Whole, Heat-killed Recombinant Saccharomyces Cerevisiae (Yeast) Genetically Modified to Express CEA Protein in Adults With Metastatic CEA-expressing ...		Completed	No Results Available	Prostate Cancer|Breast Cancer|Lung Cancer|Colorectal Cancer|Head and Neck Cancer	Biological: GI-6207 [Recombinant Saccharomyces Cerevisia|Drug: (Yeast CEA Vaccine)(GI-6207[Recombinant Sarrcharomyces Cerevusua-CEA (610D)])	To determine the safety and tolerability of escalating doses of a heated-killed yeast-based vaccine that targets tumors that express CEA.|To evaluate CD4 and CD8 immunologic response. To evaluate humoral immune response to yeast antigen. To evaluate evidence of clinical benefit such as PFS, OR, &amp; decreases in circulating tumor cells &amp; tumor markers.	National Cancer Institute (NCI)|National Institutes of Health Clinical Center (CC)	All	18 Years to 120 Years Â (Adult, Older Adult)	Phase 1	25	NIH	Interventional	Allocation: Non-Randomized|Intervention Model: Single Group Assignment|Masking: None (Open Label)|Primary Purpose: Treatment	090101|09-C-0101	March 13, 2009		August 2, 2012	June 18, 2009		December 12, 2019	National Institutes of Health Clinical Center, 9000 Rockville Pike, Bethesda, Maryland, United States		https://ClinicalTrials.gov/show/NCT00924092	Metastatic
159	NCT03496844	Fluciclovine-PET/CT for Bone Metastases From Prostate Adenocarcinoma	BoneMetPETCT	Completed	Has Results	Prostate Adenocarcinoma	Diagnostic Test: F-18 fluciclovine-PET/CT scan	True Positive and False Positive Rates of F-18 Fluciclovine-PET/CT Findings Compared to Bone Biopsy	University of Arizona|Blue Earth Diagnostics|Banner University Medical Center	Male	18 Years and older Â (Adult, Older Adult)	Not Applicable	15	Other|Industry	Interventional	Allocation: Non-Randomized|Intervention Model: Parallel Assignment|Masking: None (Open Label)|Primary Purpose: Diagnostic	1803340164	April 15, 2018	April 27, 2021	April 27, 2021	April 12, 2018	August 9, 2022	August 16, 2022	University of Arizona, Tucson, Arizona, United States	"Study Protocol and Statistical Analysis Plan", https://ClinicalTrials.gov/ProvidedDocs/44/NCT03496844/Prot_SAP_000.pdf	https://ClinicalTrials.gov/show/NCT03496844	Metastatic
160	NCT03582475	Pembrolizumab With Combination Chemotherapy in Treating Participants With Locally Advanced or Metastatic Small Cell/Neuroendocrine Cancers of Urothelium or Prostate		Completed	No Results Available	Bladder Small Cell Neuroendocrine Carcinoma|Castration-Resistant Prostate Carcinoma|Metastatic Bladder Urothelial Carcinoma|Metastatic Urethral Urothelial Carcinoma|Prostate Carcinoma Metastatic in the Bone|Prostate Neuroendocrine Neoplasm|Prostate Small Cell Carcinoma|Stage III Bladder Cancer AJCC v8|Stage III Prostate Cancer AJCC v8|Stage III Urethral Cancer AJCC v8|Stage IV Bladder Cancer AJCC…	Drug: Carboplatin|Drug: Cisplatin|Drug: Docetaxel|Drug: Etoposide|Biological: Pembrolizumab	Durable response rate (DRR) (Cohorts 1 and 2)|Overall response rate (ORR) per Response Evaluation Criteria in Solid Tumors (RECIST) 1.1 (Cohorts 1 and 2)|Duration of response (DOR) per RECIST 1.1 (Cohorts 1 and 2)|Progression-free survival per Response Evaluation Criteria in Solid Tumors (RECIST) 1.1 (Cohorts 1 and 2)|Overall survival (OS) (Cohorts 1 and 2)|Radiographic PFS (rPFS) by Prostate Can…	Jonsson Comprehensive Cancer Center|Merck Sharp & Dohme LLC	All	18 Years and older Â (Adult, Older Adult)	Phase 1	15	Other|Industry	Interventional	Allocation: N/A|Intervention Model: Single Group Assignment|Masking: None (Open Label)|Primary Purpose: Treatment	18-000435|NCI-2018-01120	December 20, 2018	May 16, 2022	May 16, 2022	July 11, 2018		April 12, 2023	UCLA / Jonsson Comprehensive Cancer Center, Los Angeles, California, United States		https://ClinicalTrials.gov/show/NCT03582475
161	NCT04685811	Evaluation of PSMA Antagonist Produced by Two Different Methods		Completed	Has Results	Metastatic Prostate Adenocarcinoma	Drug: 68Ga-PSMA-generator vs. 68Ga-PSMA-cyclotron	Evaluate Equivalence Between 68GA-PSMA-cyclotron and 68Ga-PSMA-generator Across Varying Pathologic Lesions|Evaluate Equivalence Between 68GA-PSMA-cyclotron and 68Ga-PSMA-generator Across Varying Average SUV Max-pathologic Regions|ICC Between Generator PSMA Scan vs Cyclotron PSMA Scan: Total Lesion Average SUVMax|Evaluate Equivalence Between 68GA-PSMA-cyclotron and 68Ga-PSMA-generator Across Varyi…	Weill Medical College of Cornell University|National Institutes of Health (NIH)|National Cancer Institute (NCI)	Male	21 Years to 100 Years Â (Adult, Older Adult)	Phase 1|Phase 2	16	Other|NIH	Interventional	Allocation: N/A|Intervention Model: Single Group Assignment|Masking: None (Open Label)|Primary Purpose: Diagnostic	19-11021092|7R01CA207645-03	December 9, 2020	June 30, 2021	June 30, 2021	December 28, 2020	September 22, 2022	September 22, 2022	Weill Cornell Medicine, New York, New York, United States	"Study Protocol and Statistical Analysis Plan", https://ClinicalTrials.gov/ProvidedDocs/11/NCT04685811/Prot_SAP_000.pdf|"Informed Consent Form", https://ClinicalTrials.gov/ProvidedDocs/11/NCT04685811/ICF_001.pdf	https://ClinicalTrials.gov/show/NCT04685811
162	NCT02921373	Tracking Peripheral Blood Mononuclear Cells With Fluorine MRI	TRACK	Unknown status	No Results Available	Adverse Reaction to Diagnostic Agents and Kits Nos	Biological: 19F Cell Sense-labeled PBMC|Device: MRI	Number of participants with treatment-related adverse effects as assessed by CTCAE v4.0|Number of patients with detectable 19F MRI signal at the site of injection|Number of patients with detectable 19F MRI signal at local lymph nodes	Gregory A. Dekaban|University of Western Ontario, Canada|Ontario Institute for Cancer Research|Western University, Canada	All	40 Years to 85 Years Â (Adult, Older Adult)	Phase 1	12	Other	Interventional	Allocation: Non-Randomized|Intervention Model: Factorial Assignment|Masking: None (Open Label)|Primary Purpose: Basic Science	CS-PBMC-2015-001	2019-07-01	2022-06-01	2022-12-01	October 3, 2016		May 24, 2018	Robarts Research Institute, London, Ontario, Canada		https://ClinicalTrials.gov/show/NCT02921373
163	NCT04158414	Applying PET/MR in Oncology - a Prospective Project		Unknown status	No Results Available	Lymphoma|Nasopharyngeal Cancer|Esophageal Cancer|Cervical Cancer|Hepatobiliary Cancer|Pancreatic Cancer|Sarcoma|Prostate Cancer	Diagnostic Test: PET/MR scan	Patients who preformed PET/MR and PET/CT in clinical staging and monitoring of different cancer types will be measured and reported number of Participants in staging and different between their scans/	Tel-Aviv Sourasky Medical Center	All	18 Years to 120 Years Â (Adult, Older Adult)	Not Applicable	500	Other	Interventional	Allocation: N/A|Intervention Model: Single Group Assignment|Masking: None (Open Label)|Primary Purpose: Diagnostic	TASMC-19-ES-0568-CTIL	November 28, 2019	January 28, 2020	November 28, 2021	November 8, 2019		November 8, 2019			https://ClinicalTrials.gov/show/NCT04158414

## Sheet: pivot_a
Row Labels	Count of NCT Number
AS	1
CT	1
Metastatic	38
RP	18
RT	2
(blank)	103
Grand Total	163
			Reason for exclusion	n
			Metastatic disease	38
			RP/RT/CT	21
			AS	1
			none	103
			All of CT.gov	452745		446876
			Prostate cancer	5869		5706
			Above plus Lymph Node Metatstases	163
			Refined	103

## Sheet: SearchResults_103
Rank	NCT Number	Title	Acronym	Status	Study Results	Conditions	Interventions	Outcome Measures	Sponsor/Collaborators	Gender	Age	Phases	Enrollment	Funded Bys	Study Type	Study Designs	Other IDs	Start Date	Primary Completion Date	Completion Date	First Posted	Results First Posted	Last Update Posted	Locations	Study Documents	URL	Study Designs01	Study Designs02	Study Designs03	Study Designs04	StartYear	Interventions01	Interventions02	Interventions03	Interventions04	Interventions05	Interventions06	Interventions07	Interventions08	Interventions09	Interventions10	Interventions11	Interventions12	Interventions13	Interventions14	Interventions15	Interventions16	Interventions17	Interventions18
1	NCT05106699	Carbon Ion Followed by Proton Radiotherapy for Prostate Cancer With Pelvic Lymph Nodes Metastases		Recruiting	No Results Available	Prostate Cancer	Radiation: proton plus carbon ion radiation	Biochemical relapse free survival|Progression free survival|Overall survival|Metastasis free survival|Acute toxicities|Late toxicities	Shanghai Proton and Heavy Ion Center	Male	45 Years to 85 Years Â (Adult, Older Adult)	Not Applicable	54	Other	Interventional	Allocation: N/A|Intervention Model: Single Group Assignment|Masking: None (Open Label)|Primary Purpose: Treatment	SPHIC-TR-PCa2021-01	June 8, 2021	May 31, 2025	May 31, 2026	November 4, 2021		November 4, 2021	Shanghai Proton and Heavy Ion Center, Shanghai, China		https://ClinicalTrials.gov/show/NCT05106699	Allocation: N/A	Intervention Model: Single Group Assignment	Masking: None (Open Label)	Primary Purpose: Treatment	2021	Radiation	proton plus carbon ion radiation
2	NCT05116475	Evaluation of dAroLutamide Addition to anDrogen Deprivation Therapy and radIatioN Therapy in Newly Diagnosed Prostate Cancer With Pelvic Lymph Nodes Metastases	ALADDIN	Not yet recruiting	No Results Available	Prostate Cancer	Drug: Darolutamide 300 mg|Drug: Placebo of Darolutamide	Failure-free survival FFS|Metastasis-free survival rates|PSA response levels|Overall survival rates|Cancer-specific survival rates|Time to pain progression|Toxicities|Quality of life of the patient|Quality of life of the participants	Association Pour La Recherche des ThÃ©rapeutiques Innovantes en CancÃ©rologie|Bayer	Male	18 Years to 120 Years Â (Adult, Older Adult)	Phase 3	152	Other|Industry	Interventional	Allocation: Randomized|Intervention Model: Parallel Assignment|Masking: Triple (Participant, Care Provider, Investigator)|Primary Purpose: Treatment	ALADDIN	2022-04-01	2026-02-01	2027-02-01	November 11, 2021		February 11, 2022			https://ClinicalTrials.gov/show/NCT05116475	Allocation: Randomized	Intervention Model: Parallel Assignment	Masking: Triple (Participant, Care Provider, Investigator)	Primary Purpose: Treatment	2022	Drug	Darolutamide 300 mg	Drug	Placebo of Darolutamide
3	NCT03412786	Bcl-XL_42-CAF09b Vaccination for Patients With Prostate Cancer With Lymph Node Metastases		Completed	No Results Available	Prostate Cancer	Biological: Bcl-Xl_42-CAF09b vaccine	Number and type of reported adverse events|Treatment related immune responses	Herlev Hospital	Male	18 Years and older Â (Adult, Older Adult)	Phase 1	20	Other	Interventional	Allocation: Non-Randomized|Intervention Model: Sequential Assignment|Masking: None (Open Label)|Primary Purpose: Treatment	UR1534	May 1, 2018	December 8, 2021	December 8, 2021	January 26, 2018		January 11, 2022	Herlev Hospital, Herlev, Denmark		https://ClinicalTrials.gov/show/NCT03412786	Allocation: Non-Randomized	Intervention Model: Sequential Assignment	Masking: None (Open Label)	Primary Purpose: Treatment	2018	Biological	Bcl-Xl_42-CAF09b vaccine
4	NCT00670527	[18F] Fluorocholine FCH Positron Emission Tomography (PET)/Computed Tomography (CT) for Detection of Prostate Cancer Lymph Nodes Metastases	PROPET	Unknown status	No Results Available	Prostate Cancer	Procedure: [18F] Fluorocholine PET/CT	The primary target variable "metastasizes to regional lymph nodes" (yes/no) will be used to estimate the diagnostic usefulness of FCH PET/CT in terms of sensitivity, specificity, positive and negative predictive values.	Odense University Hospital|University of Southern Denmark	Male	Child, Adult, Older Adult	Not Applicable	205	Other	Interventional	Allocation: Non-Randomized|Intervention Model: Single Group Assignment|Masking: Triple (Participant, Care Provider, Investigator)|Primary Purpose: Diagnostic	PROPET, Project nr. 104.	2008-01-01	2013-02-01	2013-04-01	May 1, 2008		October 8, 2012	Department of Urology, Odense University Hospital, Odense, Denmark		https://ClinicalTrials.gov/show/NCT00670527	Allocation: Non-Randomized	Intervention Model: Single Group Assignment	Masking: Triple (Participant, Care Provider, Investigator)	Primary Purpose: Diagnostic	2008	Procedure	[18F] Fluorocholine PET/CT
5	NCT04832958	Imaging Guided Surgery to Improve the Detection of Lymph Node Metastases in Prostate Cancer Patients		Recruiting	No Results Available	Prostate Cancer	Drug: 99m-TC-PSMA-I&S	Rate of lymph node invasion|Side effects|Postoperative complications|Nodal invasion outside the template	IRCCS San Raffaele	Male	18 Years to 80 Years Â (Adult, Older Adult)	Phase 2	100	Other	Interventional	Allocation: N/A|Intervention Model: Single Group Assignment|Masking: None (Open Label)|Primary Purpose: Diagnostic	PSMA RGS	May 15, 2021	November 15, 2024	November 15, 2024	April 6, 2021		January 25, 2023	Ospedale San Raffaele, Milan, MI, Italy		https://ClinicalTrials.gov/show/NCT04832958	Allocation: N/A	Intervention Model: Single Group Assignment	Masking: None (Open Label)	Primary Purpose: Diagnostic	2021	Drug	99m-TC-PSMA-I&S
6	NCT04790968	Combined PSMA PET/MRI for Detection of Lymph Node Metastases in High-risk Prostate Cancer Patients		Recruiting	No Results Available	Prostatic Neoplasms|Neoplasm Metastasis	Diagnostic Test: PSMA-PET|Diagnostic Test: PSMA-PET/MRI|Diagnostic Test: PSMA-PET/CT	Diagnostic accuracy of PSMA PET and combined PSMA PET/MRI|Sensitivity and specificity of PSMA PET/MRI|Performance of PSMA PET/MRI versus PET/CT	Norwegian University of Science and Technology|St. Olavs Hospital|Haukeland University Hospital|University Hospital of North Norway	Male	Child, Adult, Older Adult	Not Applicable	80	Other	Interventional	Allocation: N/A|Intervention Model: Single Group Assignment|Masking: None (Open Label)|Primary Purpose: Diagnostic	REK 50719	April 28, 2021	2023-06-01	2023-06-01	March 10, 2021		May 12, 2023	Haukeland University Hospital, Bergen, Norway|University Hosptial of North Norway, TromsÃ¸, Norway|St Olavs Hospital, Trondheim University Hospital, Trondheim, Norway		https://ClinicalTrials.gov/show/NCT04790968	Allocation: N/A	Intervention Model: Single Group Assignment	Masking: None (Open Label)	Primary Purpose: Diagnostic	2021	Diagnostic Test	PSMA-PET	Diagnostic Test	PSMA-PET/MRI	Diagnostic Test	PSMA-PET/CT
7	NCT02232672	Choline PET/CT vs. MeAIB PET/CT in Prostate Cancer		Withdrawn	No Results Available	Prostate Cancer	Device: Choline PET/CT and MeAIB PET/CT	Metastases to bone (yes/no) Metastases to lymph nodes (yes/no)	Odense University Hospital	Male	Child, Adult, Older Adult	Not Applicable	0	Other	Interventional	Allocation: N/A|Intervention Model: Single Group Assignment|Masking: None (Open Label)|Primary Purpose: Diagnostic	MAM_PROSTAGE3	2016-11-01	2017-08-01	2017-08-01	September 5, 2014		October 13, 2017	Odense University Hospiatal, Odense, Denmark		https://ClinicalTrials.gov/show/NCT02232672	Allocation: N/A	Intervention Model: Single Group Assignment	Masking: None (Open Label)	Primary Purpose: Diagnostic	2016	Device	Choline PET/CT and MeAIB PET/CT
8	NCT02232724	Choline PET/CT vs. Dual Time Point FDG PET/CT in Prostate Cancer		Completed	No Results Available	Prostate Cancer	Device: Choline PET/CT and Dual time point FDG PET/CT	Metastases to bone (yes/no) Metastases to lymph nodes (yes/no)	Odense University Hospital	Male	Child, Adult, Older Adult	Not Applicable	20	Other	Interventional	Allocation: N/A|Intervention Model: Single Group Assignment|Masking: None (Open Label)|Primary Purpose: Diagnostic	MAM_PROSTAGE2	2014-11-01	2017-12-01	2018-02-01	September 5, 2014		October 25, 2018	Odense University Hospiatal, Odense, Denmark		https://ClinicalTrials.gov/show/NCT02232724	Allocation: N/A	Intervention Model: Single Group Assignment	Masking: None (Open Label)	Primary Purpose: Diagnostic	2014	Device	Choline PET/CT and Dual time point FDG PET/CT
9	NCT04300673	Radio Guided Lymph Node Dissection in Oligometastatic Prostate Cancer Patients	DETECT	Active, not recruiting	No Results Available	Prostate Cancer|Lymph Node Metastases	Procedure: Radio guided surgery (RGS) using Indium-labelled PSMA	Feasibility of 111In-PSMA-I&T radio guided surgery|The accuracy of 111In-PSMA-I&T radio guided surgery|The safety of 111In-PSMA-I&T|Dosimetry of 111In-PSMA-I&T|Correlation between tracer accumulation and lymph node size, PSMA-staining and SUV on PSMA-PET/CT|Correlation between post-operative nano-MRI and SPECT|Correlation between pre-operative imaging and postoperative imaging	Radboud University Medical Center	Male	50 Years and older Â (Adult, Older Adult)	Phase 1|Phase 2	20	Other	Interventional	Allocation: N/A|Intervention Model: Single Group Assignment|Masking: None (Open Label)|Primary Purpose: Diagnostic	2019-5805|2019-003284-21	September 1, 2020	April 1, 2023	April 1, 2023	March 9, 2020		April 29, 2022	Radboudumc, Nijmegen, Gelderland, Netherlands|Canisius Wilhelimina Ziekenhuis, Nijmegen, Netherlands		https://ClinicalTrials.gov/show/NCT04300673	Allocation: N/A	Intervention Model: Single Group Assignment	Masking: None (Open Label)	Primary Purpose: Diagnostic	2020	Procedure	Radio guided surgery (RGS) using Indium-labelled PSMA
10	NCT03085043	Magnetic Resonance Whole Body Diffusion-Weighted Imaging in Finding Bone or Lymph Node Metastasis in Participants With High-Risk Prostate Cancer		Recruiting	No Results Available	Prostate Carcinoma	Procedure: Bone Scan|Procedure: Computed Tomography|Procedure: Magnetic Resonance Imaging|Procedure: Magnetic Resonance Whole Body Diffusion-Weighted Imaging	Accuracy of whole body magnetic resonance imaging (MRI)|Sensitivity of MRI, bone scan, and CT scan|Specificity of MRI, bone scan, and CT scan|Positive predictive value (PPV) of MRI, bone scan, and CT scan|Negative predictive value (NPV) of MRI, bone scan, and CT scan|Detection of other types of metastases	M.D. Anderson Cancer Center|National Cancer Institute (NCI)	Male	18 Years and older Â (Adult, Older Adult)	Not Applicable	86	Other|NIH	Interventional	Allocation: N/A|Intervention Model: Single Group Assignment|Masking: Single (Outcomes Assessor)|Primary Purpose: Diagnostic	2015-0053|NCI-2018-01308|P30CA016672	April 20, 2016	April 30, 2025	April 30, 2026	March 21, 2017		August 6, 2020	M D Anderson Cancer Center, Houston, Texas, United States		https://ClinicalTrials.gov/show/NCT03085043	Allocation: N/A	Intervention Model: Single Group Assignment	Masking: Single (Outcomes Assessor)	Primary Purpose: Diagnostic	2016	Procedure	Bone Scan	Procedure	Computed Tomography	Procedure	Magnetic Resonance Imaging	Procedure	Magnetic Resonance Whole Body Diffusion-Weighted Imaging
11	NCT00482807	Intensity-Modulated Radiation Therapy, Docetaxel, and Hormone Therapy in Treating Patients With High-Risk Locally Advanced Prostate Cancer With Pelvic Lymph Node Metastasis		Completed	No Results Available	Prostate Cancer	Drug: bicalutamide|Drug: docetaxel|Drug: goserelin|Radiation: intensity-modulated radiation therapy	Toxicity rate as assessed by NCI CTCAE v3.0|Progression-free survival|Maximum tolerated dose (MTD) of docetaxel	University of Nebraska|National Cancer Institute (NCI)	Male	19 Years to 120 Years Â (Adult, Older Adult)	Phase 1	9	Other|NIH	Interventional	Allocation: N/A|Intervention Model: Single Group Assignment|Masking: None (Open Label)|Primary Purpose: Treatment	195-04|P30CA036727|UNMC-19504	2004-08-01	2010-03-01	2010-03-01	June 5, 2007		February 26, 2018	UNMC Eppley Cancer Center at the University of Nebraska Medical Center, Omaha, Nebraska, United States		https://ClinicalTrials.gov/show/NCT00482807	Allocation: N/A	Intervention Model: Single Group Assignment	Masking: None (Open Label)	Primary Purpose: Treatment	2004	Drug	bicalutamide	Drug	docetaxel	Drug	goserelin	Radiation	intensity-modulated radiation therapy
12	NCT02076503	Pre-operative PET-MR of High Risk Prostate Cancer Patients for Assessment of Cancer Aggressiveness and Lymph Node Status		Completed	No Results Available	Prostatic Neoplasms	Procedure: PET-MR 18f-FACBC|Procedure: histology (gold standard)	Positive and negative predictive value of 18FACBC PET/MR for detection of lymph node metastases	St. Olavs Hospital|Norwegian University of Science and Technology|Norwegian Cancer Society	Male	Child, Adult, Older Adult	Not Applicable	28	Other	Interventional	Allocation: N/A|Intervention Model: Single Group Assignment|Masking: None (Open Label)|Primary Purpose: Diagnostic	2013/1513	2014-04-01	2015-05-01	2015-05-01	March 3, 2014		January 5, 2018	Dept Urologic Surgery, St Olavs Hospital, Trondheim, Norway		https://ClinicalTrials.gov/show/NCT02076503	Allocation: N/A	Intervention Model: Single Group Assignment	Masking: None (Open Label)	Primary Purpose: Diagnostic	2014	Procedure	PET-MR 18f-FACBC	Procedure	histology (gold standard)
13	NCT04261777	Ferumoxtran-10-enhanced MRI in Prostate Cancer Patients		Recruiting	No Results Available	Prostate Cancer|Metastasis|Prostatectomy	Drug: FerrotranÂ® (Ferumoxtran-10)	Lymph node metastases will be detected by MRI scan (Ferumoxtran-10-enhanced and unenhanced).|Number and regions of lymph node metastases present in the follow-up MRI in comparison to pre-surgery MRI (unenhanced and FerrotranÂ®-enhanced).|Frequency of occurrence and severity of abnormal findings in safety investigations (physical examination, vital signs, 12-lead ECG, clinical laboratory, concomit…	Saving Patients' Lives Medical B.V.|ABX-CRO advanced pharmaceutical services Forschungsgesellschaft m.b.H.|b.e.imaging GmbH|Radboud University Medical Center	Male	18 Years and older Â (Adult, Older Adult)	Phase 3	200	Industry|Other	Interventional	Allocation: N/A|Intervention Model: Single Group Assignment|Masking: None (Open Label)|Primary Purpose: Diagnostic	SPL-01-001	May 27, 2020	2023-12-01	2024-03-01	February 10, 2020		May 8, 2023	Universitair Ziekenhuis Ghent, Gent, Belgium|CharitÃ© - UniversitÃ¤tsklinikum Berlin, Berlin, Germany|Vivantes Klinikum Am Urban, Berlin, Germany|UniversitÃ¤tsklinikum Bonn, Bonn, Germany|UniversitÃ¤tsklinikum KÃ¶ln, Cologne, Germany|UniversitÃ¤tsklinikum Carl Gustav Carus, Dresden, Germany|UniversitÃ¤tsklinikum DÃ¼sseldorf, DÃ¼sseldorf, Germany|UniversitÃ¤tsklinikum Essen, Essen, Germany|Univers…		https://ClinicalTrials.gov/show/NCT04261777	Allocation: N/A	Intervention Model: Single Group Assignment	Masking: None (Open Label)	Primary Purpose: Diagnostic	2020	Drug	FerrotranÂ® (Ferumoxtran-10)
15	NCT04967001	68Ga-PSMA PET in the Prostate Cancer		Recruiting	No Results Available	Prostatic Neoplasms|Metastases|PSMA-PET	Diagnostic Test: PSMA PET	Diagnostic accuracy of PSMA PET and combined PSMA PET/MRI or PSMA PET/CT	Xijing Hospital	Male	40 Years to 90 Years Â (Adult, Older Adult)	Not Applicable	300	Other	Interventional	Allocation: Randomized|Intervention Model: Crossover Assignment|Masking: None (Open Label)|Primary Purpose: Diagnostic	KY20212032-F-1	June 1, 2021	June 1, 2023	December 31, 2024	July 19, 2021		February 8, 2023	Xijing Hospital, Xi'an, Shannxi, China		https://ClinicalTrials.gov/show/NCT04967001	Allocation: Randomized	Intervention Model: Crossover Assignment	Masking: None (Open Label)	Primary Purpose: Diagnostic	2021	Diagnostic Test	PSMA PET
16	NCT00622973	USPIO-enhanced and Diffusion-weighted MRI for the Detection of Pelvic Lymph Node Metastases		Completed	No Results Available	Prostate Cancer|Bladder Cancer	Other: Imaging: diffusion-weighted MRI|Other: Sinerem (USPIO) enhanced MRI	Discrimination of N positive (N+) vs. N negative (N0) patients (prostate and bladder cancer) using diffusion-weighted imaging, USPIO enhancement and both.|Preoperative localization of all suspected positive nodes in accordance to the predefined regions on both sides and in comparison with histopathology.|Node-by-node analysis of USPIO-enhanced and DW-MRI positive lymph nodes with histopathology.	University Hospital Inselspital, Berne|Swiss National Science Foundation	All	18 Years to 90 Years Â (Adult, Older Adult)	Phase 3	130	Other	Interventional	Allocation: Non-Randomized|Intervention Model: Factorial Assignment|Masking: None (Open Label)|Primary Purpose: Diagnostic	SNF320000-113512/1|KEK101_06|SWISSMEDIC2007DR3215	2007-09-01	2011-03-01	2011-03-01	February 25, 2008		October 12, 2011	Inselspital, Bern, Switzerland		https://ClinicalTrials.gov/show/NCT00622973	Allocation: Non-Randomized	Intervention Model: Factorial Assignment	Masking: None (Open Label)	Primary Purpose: Diagnostic	2007	Other	Imaging	diffusion-weighted MRI	Other	Sinerem (USPIO) enhanced MRI
17	NCT01409200	Antiandrogen Therapy With or Without Axitinib Before Surgery in Treating Patients With Previously Untreated Prostate Cancer With Known or Suspected Lymph Node Metastasis		Active, not recruiting	No Results Available	Metastatic Malignant Neoplasm in Lymph Node|Prostate Ductal Adenocarcinoma|Stage III Prostate Adenocarcinoma AJCC v7|Stage IV Prostate Adenocarcinoma AJCC v7	Drug: Antiandrogen Therapy|Drug: Axitinib|Procedure: Radical Prostatectomy|Procedure: Regional Lymph Node Dissection	Participants Progression-free 12 months after surgery	M.D. Anderson Cancer Center|National Cancer Institute (NCI)	Male	18 Years and older Â (Adult, Older Adult)	Phase 2	73	Other|NIH	Interventional	Allocation: Randomized|Intervention Model: Parallel Assignment|Masking: None (Open Label)|Primary Purpose: Treatment	2011-0231|NCI-2015-01711|NCI-2011-02749	March 26, 2012	June 30, 2023	June 30, 2023	August 4, 2011		December 8, 2022	M D Anderson Cancer Center, Houston, Texas, United States		https://ClinicalTrials.gov/show/NCT01409200	Allocation: Randomized	Intervention Model: Parallel Assignment	Masking: None (Open Label)	Primary Purpose: Treatment	2012	Drug	Antiandrogen Therapy	Drug	Axitinib	Procedure	Radical Prostatectomy	Procedure	Regional Lymph Node Dissection
18	NCT03223064	Accuracy of Lymph Node Imaging in Prostate Cancer: PSMA PET-CT and Nano-MRI	MAGNIFY	Unknown status	No Results Available	Prostate Cancer|Lymph Node Metastases	Diagnostic Test: Ferumoxtran-10 enhanced MRI; MRI contrast agent|Diagnostic Test: 68Ga PSMA PET-CT	Concordance between and sensitivity and specificity of PSMA PET-CT and USPIO enhanced MRI	Radboud University Medical Center|Astellas Pharma Inc|Canisius-Wilhelmina Hospital|Catharina Ziekenhuis Eindhoven	Male	Child, Adult, Older Adult	Not Applicable	40	Other|Industry	Interventional	Allocation: N/A|Intervention Model: Single Group Assignment|Masking: None (Open Label)|Primary Purpose: Diagnostic	ASTELLAS/MAGNIFY	December 30, 2016	December 31, 2017	December 31, 2017	July 19, 2017		July 21, 2017	Radboud University Medical Centre, Nijmegen, Gelderland, Netherlands|Catharina Ziekenhuis Eindhoven, Eindhoven, Netherlands|Canisius Wilhelmina Ziekenhuis, Nijmegen, Netherlands		https://ClinicalTrials.gov/show/NCT03223064	Allocation: N/A	Intervention Model: Single Group Assignment	Masking: None (Open Label)	Primary Purpose: Diagnostic	2016	Diagnostic Test	Ferumoxtran-10 enhanced MRI; MRI contrast agent	Diagnostic Test	68Ga PSMA PET-CT
19	NCT04882618	Use of Indocyanine Green During Pelvic Lymph Node Dissection in Prostate Cancer.		Unknown status	No Results Available	Prostate Cancer|Lymph Node Metastases	Drug: Indocyanine green	Indocyanine green postive lymph node numbers|Total lymph node numbers of conventional extended lymph node dissection|pathology of indocyanine green positive lymph nodes|pathology of lymph nodes	TC Erciyes University	Male	18 Years to 75 Years Â (Adult, Older Adult)	Phase 4	50	Other	Interventional	Allocation: N/A|Intervention Model: Single Group Assignment|Masking: None (Open Label)|Primary Purpose: Treatment	TSA-2019-9393	November 8, 2019	November 8, 2021	November 8, 2021	May 12, 2021		May 12, 2021	Department of Urology, Ercieys University, Faculty Of Medicine,, Kayseri, Turkey		https://ClinicalTrials.gov/show/NCT04882618	Allocation: N/A	Intervention Model: Single Group Assignment	Masking: None (Open Label)	Primary Purpose: Treatment	2019	Drug	Indocyanine green
20	NCT02190279	18F-DCFBC PET/CT in Prostate Cancer		Completed	Has Results	Prostatic Neoplasms|Prostate Cancer	Drug: 18F DCFBC|Drug: Sodium (Na)18F positron emission tomography (PET)/computed tomography (CT)	Number of Participants With Local Recurrence, Lymph Node Metastases or Distant Metastatic Sites Detected by N-[N-[(S)-1,3-dicarboxypropyl]Carbamoyl]-4-(18)F-fluorobenzyl-L-cysteine ((18)F-DCFBC) Imaging|Number of Lesions Detected by N-[N-[(S)-1,3-dicarboxypropyl]Carbamoyl]-4-(18)F-fluorobenzyl-L-cysteine ((18)F-DCFBC)|Number of Participants With Serious and Non-serious Adverse Events Assessed by …	National Cancer Institute (NCI)|National Institutes of Health Clinical Center (CC)	Male	18 Years to 99 Years Â (Adult, Older Adult)	Early Phase 1	116	NIH	Interventional	Allocation: Non-Randomized|Intervention Model: Parallel Assignment|Masking: None (Open Label)|Primary Purpose: Diagnostic	140140|14-C-0140	July 12, 2014	December 31, 2017	January 11, 2018	July 15, 2014	April 23, 2019	April 23, 2019	National Institutes of Health Clinical Center, 9000 Rockville Pike, Bethesda, Maryland, United States	"Study Protocol and Statistical Analysis Plan", https://ClinicalTrials.gov/ProvidedDocs/79/NCT02190279/Prot_SAP_000.pdf|"Informed Consent Form", https://ClinicalTrials.gov/ProvidedDocs/79/NCT02190279/ICF_001.pdf	https://ClinicalTrials.gov/show/NCT02190279	Allocation: Non-Randomized	Intervention Model: Parallel Assignment	Masking: None (Open Label)	Primary Purpose: Diagnostic	2014	Drug	18F DCFBC	Drug	Sodium (Na)18F positron emission tomography (PET)/computed tomography (CT)
21	NCT01903408	Radiotherapy of the Prostate and the Pelvic Lymph Nodes After Neoadjuvant Antihormonal Treatment	PLATIN	Completed	No Results Available	Prostate Cancer	Radiation: Intensity-modulated radiotherapy of the pelvic lymph nodes using SIB	Rate of safe feasibility (SDR)|Biochemical recurrence free survival|Quality of Life	Heidelberg University|Klaus Tschira Stiftung gGmbH	Male	18 Years to 75 Years Â (Adult, Older Adult)	Phase 2	199	Other	Interventional	Allocation: Non-Randomized|Intervention Model: Parallel Assignment|Masking: None (Open Label)|Primary Purpose: Treatment	Klaus Tschira 00.153.2009|ARO 2009-05	2009-05-01	2018-05-01	2020-05-01	July 19, 2013		February 1, 2023	Department of Radiation Oncology, University Hospital Heidelberg, Heidelberg, Germany		https://ClinicalTrials.gov/show/NCT01903408	Allocation: Non-Randomized	Intervention Model: Parallel Assignment	Masking: None (Open Label)	Primary Purpose: Treatment	2009	Radiation	Intensity-modulated radiotherapy of the pelvic lymph nodes using SIB
22	NCT04269512	Role of Lymphnode Dissection in Men With Prostate Cancer Treated With Radical Prostatectomy	PREDICT	Recruiting	No Results Available	Prostate Cancer	Procedure: lymph node dissection	PSA recurrence rate|Incidence of lymphoceles and complications|quality of life including continence and potency|metastasis-free survival	Martini-Klinik am UKE GmbH	Male	18 Years to 80 Years Â (Adult, Older Adult)	Not Applicable	3650	Other	Interventional	Allocation: Randomized|Intervention Model: Parallel Assignment|Masking: None (Open Label)|Primary Purpose: Treatment	PREDICT_MK2019	October 15, 2019	2024-12-01	2027-12-01	February 13, 2020		April 12, 2023	Martini-Klinik am UKE GmbH, Hamburg, Germany		https://ClinicalTrials.gov/show/NCT04269512	Allocation: Randomized	Intervention Model: Parallel Assignment	Masking: None (Open Label)	Primary Purpose: Treatment	2019	Procedure	lymph node dissection
23	NCT04086966	PSMA-PET/MRI for Radiation Treatment Planning in Patients With Locally Metastatic Prostate Cancer: A Pilot Study		Completed	No Results Available	Metastatic Prostate Cancer	Drug: [68Ga]PSMA-PET/MRI or PET/CT	The number of patients who demonstrate pelvic lymph node metastases on PSMA-PET/MRI that were not detected on MRI|The total number of pelvic nodal metastases detected on MRI and PSMA-PET/MRI|Number of patients in whom dose-escalated radiotherapy can be feasibly delivered|Number of patients who experience CTCAE (Common Terminology Criteria for Adverse Events) grade 3-5 GI or GU toxicities	University of Alabama at Birmingham	Male	18 Years and older Â (Adult, Older Adult)	Phase 1	10	Other	Interventional	Allocation: N/A|Intervention Model: Single Group Assignment|Masking: None (Open Label)|Primary Purpose: Diagnostic	R18-190 IRB-300003826	August 20, 2020	February 23, 2022	February 23, 2022	September 12, 2019		March 9, 2022	University of Alabama at Birmingham Medical Center, Birmingham, Alabama, United States		https://ClinicalTrials.gov/show/NCT04086966	Allocation: N/A	Intervention Model: Single Group Assignment	Masking: None (Open Label)	Primary Purpose: Diagnostic	2020	Drug	[68Ga]PSMA-PET/MRI or PET/CT
24	NCT05000827	Dutch National Randomized Study: PSMA-PET/CT as a Triage Tool for Pelvic Lymph Node Dissection in Prostatectomy Patients	PSMA-SELECT	Recruiting	No Results Available	Prostate Cancer Metastatic|Prostate Cancer|Lymph Node Metastases	Device: PSMA-PET/CT|Other: Nomogram	Difference in biochemical recurrence rate between groups.|Total number of ePLNDs and PSMA PET/CTs performed and their intervention-related healthcare costs|Incidence and types of surgical complications after RARP and ePLND|Total nodes resected on ePLND and number of positive and negative nodes within and outside of the standard ePLND template|Occurrence of pelvic lymph node metastasis and distant…	Canisius-Wilhelmina Hospital|ZonMw: The Netherlands Organisation for Health Research and Development	Male	18 Years and older Â (Adult, Older Adult)	Not Applicable	706	Other	Interventional	Allocation: Randomized|Intervention Model: Parallel Assignment|Masking: None (Open Label)|Primary Purpose: Diagnostic	NL76042.091.21|2021-8189	July 28, 2021	December 31, 2023	August 31, 2026	August 11, 2021		August 18, 2021	Canisius Wilhelmina Ziekenhuis, Nijmegen, Gelderland, Netherlands		https://ClinicalTrials.gov/show/NCT05000827	Allocation: Randomized	Intervention Model: Parallel Assignment	Masking: None (Open Label)	Primary Purpose: Diagnostic	2021	Device	PSMA-PET/CT	Other	Nomogram
26	NCT05109910	The Prognostic Role of Lymph Node Dissection In Men With Prostate Cancer Treated With Radical Prostatectomy		Recruiting	No Results Available	Prostate Cancer	Procedure: Pelvic lymph node dissection	Persistent PSA rate|Biochemical recurrence (BCR) rate|Metastasis-free survival|Incidence of complications after surgery|Incidence of salvage therapy after primary surgery|Global Quality of life after surgery|Health-related quality of life of patients with prostate cancer|Urinary continence after surgery|Urinary voiding symptoms|Potency after surgery	The Netherlands Cancer Institute	Male	18 Years and older Â (Adult, Older Adult)	Not Applicable	284	Other	Interventional	Allocation: Randomized|Intervention Model: Parallel Assignment|Masking: None (Open Label)|Primary Purpose: Treatment	M20PRD	November 17, 2021	2024-11-01	2027-11-01	November 5, 2021		November 18, 2021	NKI-AVL, Amsterdam, Netherlands		https://ClinicalTrials.gov/show/NCT05109910	Allocation: Randomized	Intervention Model: Parallel Assignment	Masking: None (Open Label)	Primary Purpose: Treatment	2021	Procedure	Pelvic lymph node dissection
29	NCT02141490	Study of Ferumoxytol Enhanced MRI for Detecting Lymph Node Metastases in Prostate, Bladder, and Kidney Cancers		Completed	Has Results	Prostate Cancer|Bladder Cancer|Kidney Cancer	Drug: Ferumoxytol|Diagnostic Test: Magnetic Resonance Imaging (MRI)	Percentage Change (From Baseline to 24 Hours) Between Metastatic and Benign Nodes|Percentage Change for Imaging (From Baseline to 48 Hours) Between Metastatic and Benign Nodes|Percent Change in Signal Difference Within Metastatic Nodes in Prostate, Kidney, Bladder Cancer Patients at Ultrasonography|Number of Participants With Serious and Non-Serious Adverse Events	National Cancer Institute (NCI)|National Institutes of Health Clinical Center (CC)	All	18 Years to 99 Years Â (Adult, Older Adult)	Phase 2	43	NIH	Interventional	Allocation: N/A|Intervention Model: Single Group Assignment|Masking: None (Open Label)|Primary Purpose: Diagnostic	140107|14-C-0107	May 15, 2014	November 20, 2018	November 20, 2018	May 19, 2014	August 28, 2019	September 6, 2019	National Institutes of Health Clinical Center, 9000 Rockville Pike, Bethesda, Maryland, United States	"Study Protocol and Statistical Analysis Plan", https://ClinicalTrials.gov/ProvidedDocs/90/NCT02141490/Prot_SAP_000.pdf|"Informed Consent Form", https://ClinicalTrials.gov/ProvidedDocs/90/NCT02141490/ICF_001.pdf	https://ClinicalTrials.gov/show/NCT02141490	Allocation: N/A	Intervention Model: Single Group Assignment	Masking: None (Open Label)	Primary Purpose: Diagnostic	2014	Drug	Ferumoxytol	Diagnostic Test	Magnetic Resonance Imaging (MRI)
32	NCT05596851	Radio-guided Surgery With DROP-IN Beta Probe for 68Ga-PSMA, in High-risk Prostate Cancer Patients Eligible for Robotic-assisted Radical Prostatectomy.		Recruiting	No Results Available	Prostate Cancer|Positron Emission Tomography|PSMA		Sensitivity, specificity and positive predictive value in a per-region analysis|Comparison of Î²-probe intra-operatory measurements with ex-vivo ones.|Comparison of Î²-probe measurements and 68Ga-PSMA-11 semi-quantitative parameters|Comparison of Î²-probe measurements and PSMA expression assessed by immunohistochemical analysis (IHC).	European Institute of Oncology	Male	18 Years and older Â (Adult, Older Adult)		15	Other	Observational	Observational Model: Other|Time Perspective: Prospective	IEO 1703	March 21, 2022	September 1, 2023	December 1, 2023	October 27, 2022		October 27, 2022	IEO European Institute of Oncology, Milan, Italy		https://ClinicalTrials.gov/show/NCT05596851	Observational Model: Other	Time Perspective: Prospective			2022	Observational
33	NCT00185029	MR-Lymphography and Lymph Node Staging in Prostate Cancer		Unknown status	No Results Available	Prostatic Neoplasms|Lymphatic Metastasis	Procedure: Ferumoxtran-10 enhanced MRI (MRL)	Primary outcome parameters concern accuracy sensitivity, specificity, PPV and NPV of both MRL and CT|Secondary outcome measures are costs per patient for each strategy. Besides this, quality of life after 6 months of follow up will be part of the analysis.	Radboud University Medical Center|ZonMw: The Netherlands Organisation for Health Research and Development	Male	18 Years and older Â (Adult, Older Adult)	Phase 4	396	Other	Interventional	Allocation: Non-Randomized|Intervention Model: Single Group Assignment|Masking: None (Open Label)|Primary Purpose: Diagnostic	sinerem1|945-02-051	2002-04-01		2005-08-01	September 16, 2005		September 16, 2005	NKI AVL, Amsterdam, Netherlands|Catharina Hospital, Eindhoven, Netherlands|Ziekenhuis Zeeuws-Vlaanderen, Terneuzen, Netherlands		https://ClinicalTrials.gov/show/NCT00185029	Allocation: Non-Randomized	Intervention Model: Single Group Assignment	Masking: None (Open Label)	Primary Purpose: Diagnostic	2002	Procedure	Ferumoxtran-10 enhanced MRI (MRL)
35	NCT01615965	Detection of Micrometastases in Lymph Nodes of Patients With Prostate Cancer		Unknown status	No Results Available	Prostate Cancer	Other: tumor marker detection in lymph nodes	Biochemical recurrence free survival|Frequency of molecular detected lymph node micrometastases according to their topography	Technical University of Munich	Male	18 Years to 80 Years Â (Adult, Older Adult)	Not Applicable	160	Other	Interventional	Allocation: N/A|Intervention Model: Single Group Assignment|Masking: None (Open Label)|Primary Purpose: Diagnostic	2607/09	2010-02-01	2020-12-01	2021-12-01	June 11, 2012		July 28, 2015	Urologic Department, Munich, Germany		https://ClinicalTrials.gov/show/NCT01615965	Allocation: N/A	Intervention Model: Single Group Assignment	Masking: None (Open Label)	Primary Purpose: Diagnostic	2010	Other	tumor marker detection in lymph nodes
36	NCT01882985	Docetaxel Plus Lycopene in Castration Resistant, Chemotherapy-NaÃ¯ve Prostate Cancer Patients		Completed	Has Results	Adenocarcinoma of the Prostate|Recurrent Prostate Cancer|Stage I Prostate Cancer|Stage IIA Prostate Cancer|Stage IIB Prostate Cancer|Stage III Prostate Cancer	Drug: Docetaxel|Dietary Supplement: Lycopene	Proporation of Subjects Achieving Partial Response, Stable Disease or Progressive Disease Based on PSA Response Rates|Objective Response Rate as Assessed by RECIST Criteria in Either Visceral or Lymph Node Metastases|Time to PSA Progression|Toxicity of Combined Docetaxel + Lycopene Therapy	University of California, Irvine	Male	21 Years and older Â (Adult, Older Adult)	Phase 2	14	Other	Interventional	Allocation: N/A|Intervention Model: Single Group Assignment|Masking: None (Open Label)|Primary Purpose: Treatment	UCI 10-11 [HS# 2010-7765]|2010-7765|NCI-2011-00037	2010-12-01	2016-10-01	2016-10-01	June 21, 2013	June 4, 2018	January 5, 2021	Chao Family Comprehensive Cancer Center, Orange, California, United States		https://ClinicalTrials.gov/show/NCT01882985	Allocation: N/A	Intervention Model: Single Group Assignment	Masking: None (Open Label)	Primary Purpose: Treatment	2010	Drug	Docetaxel	Dietary Supplement	Lycopene
37	NCT04745871	Diagnostic Performance of PSMA PET/CT for Pre-operative Lymph Node Assessment in Intermediate and High-risk Non-metastasic Prostate Cancer (PREOP-PSMA ).	PREOP-PSMA	Recruiting	No Results Available	Prostate Cancer	Diagnostic Test: PSMA PET/CT	Diagnostic performance of PSMA PET/CT|Impact of PSMA-PET in the surgical strategy of lymph node dissection.|Comparison of prostate tumor index lesion location on PSMA PET/CT and MRI with prostate histopathology after prostatectomy.|Diagnostic performance of PSMA PET/CT for distant metastasis|68Ga-HBED-CC-PSMA tolerance	University Hospital, Brest	Male	18 Years and older Â (Adult, Older Adult)	Phase 2	159	Other	Interventional	Allocation: N/A|Intervention Model: Single Group Assignment|Masking: None (Open Label)|Primary Purpose: Diagnostic	29BRC20.0203 (PREOP-PSMA)	May 20, 2021	June 1, 2022	June 1, 2025	February 9, 2021		July 16, 2021	CHRU de Brest, Brest, France		https://ClinicalTrials.gov/show/NCT04745871	Allocation: N/A	Intervention Model: Single Group Assignment	Masking: None (Open Label)	Primary Purpose: Diagnostic	2021	Diagnostic Test	PSMA PET/CT
38	NCT03264456	Pretreatment Staging of High-Risk Prostate Cancer With 18F-Fluciclovine PET/MRI		Completed	Has Results	Prostate Cancer	Diagnostic Test: [18F] Fluciclovine PET/MRI|Drug: [18F] fluciclovine	Number of Patients With Primary Lesions Detected|Number of Patients With Nodal Metastases Detected on Fluciclovine-PET/MRI|Number of Patients With Nodal Metastases Detected on PET/MRI vs. MRI|Follow-up	University of Alabama at Birmingham	Male	18 Years and older Â (Adult, Older Adult)	Phase 1|Phase 2	18	Other	Interventional	Allocation: N/A|Intervention Model: Single Group Assignment|Masking: None (Open Label)|Primary Purpose: Diagnostic	IRB-300000291	November 8, 2017	January 30, 2019	February 13, 2020	August 29, 2017	January 22, 2020	March 9, 2020	University of Alabama at Birmingham Medical Center, Birmingham, Alabama, United States	"Study Protocol and Statistical Analysis Plan", https://ClinicalTrials.gov/ProvidedDocs/56/NCT03264456/Prot_SAP_000.pdf	https://ClinicalTrials.gov/show/NCT03264456	Allocation: N/A	Intervention Model: Single Group Assignment	Masking: None (Open Label)	Primary Purpose: Diagnostic	2017	Diagnostic Test	[18F] Fluciclovine PET/MRI	Drug	[18F] fluciclovine
39	NCT01812902	Prospective Study Comparing Extended With Limited Pelvic Lymphadenectomy in Intermediate and High Risk Prostate Cancer Patients Undergoing Radical Prostatectomy	LFD	Completed	No Results Available	Prostate Cancer	Procedure: Radical Prostatectomy	Biochemical relapse-free survival|Staging|Cancer specific survival	University of Sao Paulo|FundaÃ§Ã£o de Amparo Ã Pesquisa do Estado de SÃ£o Paulo	Male	18 Years to 70 Years Â (Adult, Older Adult)	Not Applicable	260	Other	Interventional	Allocation: Randomized|Intervention Model: Parallel Assignment|Masking: None (Open Label)|Primary Purpose: Health Services Research	UROUSP - 006	2012-02-01	2018-04-01	2018-04-01	March 18, 2013		May 14, 2018	Instituto do Cancer do Estado de SÃ£o Paulo, SÃ£o Paulo, Brazil		https://ClinicalTrials.gov/show/NCT01812902	Allocation: Randomized	Intervention Model: Parallel Assignment	Masking: None (Open Label)	Primary Purpose: Health Services Research	2012	Procedure	Radical Prostatectomy
40	NCT03362359	Ga-68-PSMA-11 in High-risk Prostate Cancer		Completed	No Results Available	High-risk Prostate Cancer|Prostate Cancer|Prostate Cancer Metastatic|Lymphnode Metastasis	Drug: Ga-68-PSMA-11	True positive fraction (TPF) and false positive fraction (FPF) of identified tumour tissue in soft tissue, analysed separately for prostate gland and pelvic lymph nodes, using histopathology as standard of truth.|Frequency of occurrence and severity of abnormal findings in safety investigations (physical examination, vital signs, 12-lead ECG, pulse oximetry, clinical laboratory, adverse events, c…	German Cancer Research Center|ABX CRO|Friedrich-Alexander-UniversitÃ¤t Erlangen-NÃ¼rnberg|University Hospital Freiburg	Male	18 Years and older Â (Adult, Older Adult)	Phase 1|Phase 2	173	Other	Interventional	Allocation: N/A|Intervention Model: Single Group Assignment|Masking: None (Open Label)|Primary Purpose: Diagnostic	Ga-68-PSMA-11	October 9, 2017	July 6, 2020	July 6, 2020	December 5, 2017		July 27, 2020	Medizinische UniversitÃ¤t Innsbruck, Innsbruck, Austria|UniversitÃ¤tsklinikum Carl Gustav Carus Dresden, Dresden, Germany|Friedrich-Alexander-UniversitÃ¤t Erlangen, Erlangen, Germany|UniversitÃ¤t Duisburg-Essen, Essen, Germany|Albert-Ludwigs-UniversitÃ¤t Freiburg, Freiburg, Germany|UniversitÃ¤tsklinikum Heidelberg, Heidelberg, Germany|Technische UniversitÃ¤t MÃ¼nchen Klinikum rechts der Isar, MÃ¼…		https://ClinicalTrials.gov/show/NCT03362359	Allocation: N/A	Intervention Model: Single Group Assignment	Masking: None (Open Label)	Primary Purpose: Diagnostic	2017	Drug	Ga-68-PSMA-11
41	NCT01962324	Dose Escalation With SIB to Intraprostatic/Lymphatic GTV in High Risk Prostate Cancer	PARAPLY-1	Completed	No Results Available	Prostatic Neoplasms|Lymphatic Metastasis	Radiation: SIB Dose-Escalation Radiotherapy	PSA progression free survival|Genitourinary Quality of Life|Gastrointestinal Quality of Life|Overall Quality of Life|Sexual Quality of Life	UmeÃ¥ University	Male	18 Years to 80 Years Â (Adult, Older Adult)	Not Applicable	85	Other	Interventional	Allocation: N/A|Intervention Model: Single Group Assignment|Masking: None (Open Label)|Primary Purpose: Treatment	PARAPLY-1	2015-03-01	May 9, 2023	May 9, 2023	October 14, 2013		May 11, 2023	UmeÃ¥ University, Cancercenter, UmeÃ¥, Sweden		https://ClinicalTrials.gov/show/NCT01962324	Allocation: N/A	Intervention Model: Single Group Assignment	Masking: None (Open Label)	Primary Purpose: Treatment	2015	Radiation	SIB Dose-Escalation Radiotherapy
42	NCT00121212	Positron Emission Tomography in Prostate Cancer		Completed	No Results Available	Prostate Cancer	Procedure: carbon-11 acetate PET scan	Determine the role of AC-PET in changing initial patient management|Determine the value of AC-PET in predicting recurrence|Assess the performance of AC-PET for detection of lymph node metastasis by comparison with biopsy.	Washington University School of Medicine|National Cancer Institute (NCI)	Male	Child, Adult, Older Adult	Not Applicable	179	Other|NIH	Interventional	Allocation: Non-Randomized|Intervention Model: Parallel Assignment|Masking: None (Open Label)|Primary Purpose: Diagnostic	CDR0000434994|R01CA101734|P30CA091842|WU-03-0315	2003-07-01	2010-07-01	2015-10-01	July 21, 2005		October 30, 2015	Siteman Cancer Center at Barnes-Jewish Hospital - Saint Louis, Saint Louis, Missouri, United States		https://ClinicalTrials.gov/show/NCT00121212	Allocation: Non-Randomized	Intervention Model: Parallel Assignment	Masking: None (Open Label)	Primary Purpose: Diagnostic	2003	Procedure	carbon-11 acetate PET scan
44	NCT03307460	uPAR-PET/MRI in Patients With Prostate Cancer for Evaluation of Tumor Aggressiveness		Unknown status	No Results Available	Prostate Cancer	Drug: 68Ga-NOTA-AE105	Correlation with Gleason Score|Prognostic value|Diagnostic accuracy in staging lymph nodes	Rigshospitalet, Denmark	Male	18 Years and older Â (Adult, Older Adult)	Phase 2	52	Other	Interventional	Allocation: N/A|Intervention Model: Single Group Assignment|Masking: None (Open Label)|Primary Purpose: Diagnostic	AK-2017-PC-1|2017-002276-37	November 21, 2017	October 11, 2019	April 1, 2022	October 11, 2017		November 23, 2020	Rigshospitalet, Copenhagen, Denmark		https://ClinicalTrials.gov/show/NCT03307460	Allocation: N/A	Intervention Model: Single Group Assignment	Masking: None (Open Label)	Primary Purpose: Diagnostic	2017	Drug	68Ga-NOTA-AE105
45	NCT04030559	Niraparib Before Surgery in Treating Patients With High Risk Localized Prostate Cancer and DNA Damage Response Defects		Recruiting	No Results Available	ATM Gene Mutation|BRCA1 Gene Mutation|BRCA2 Gene Mutation|BRIP1 Gene Mutation|CDK12 Gene Mutation|CHEK1 Gene Mutation|CHEK2 Gene Mutation|DNA Damage Response Gene Mutation|DNA Repair Gene Mutation|FANCA Gene Mutation|FANCD2 Gene Mutation|FANCL Gene Mutation|GEN1 Gene Mutation|NBN Gene Mutation|Prostate Carcinoma|RAD51 Gene Mutation|RAD51C Gene Mutation	Drug: Niraparib|Drug: Niraparib Tosylate Monohydrate|Procedure: Radical Prostatectomy	Pathologic response rate (pRR)|Biochemical prostate specific antigen (PSA) progression free survival	University of California, Davis|National Cancer Institute (NCI)|Janssen, LP	Male	18 Years and older Â (Adult, Older Adult)	Phase 2	30	Other|NIH|Industry	Interventional	Allocation: N/A|Intervention Model: Single Group Assignment|Masking: None (Open Label)|Primary Purpose: Treatment	1412676|NCI-2019-04365|UCDCC#279|P30CA093373	February 25, 2020	August 1, 2024	February 1, 2025	July 24, 2019		October 31, 2022	University of California Davis Comprehensive Cancer Center, Sacramento, California, United States		https://ClinicalTrials.gov/show/NCT04030559	Allocation: N/A	Intervention Model: Single Group Assignment	Masking: None (Open Label)	Primary Purpose: Treatment	2020	Drug	Niraparib	Drug	Niraparib Tosylate Monohydrate	Procedure	Radical Prostatectomy
46	NCT04220398	Neoadjuvant Chemo-hormonal Therapy Combined With Radical Prostatectomy for Locally Advanced Prostate Cancer		Not yet recruiting	No Results Available	Prostate Cancer|Chemotherapy Effect|Hormone Sensitive Prostate Cancer|Locally Advanced Prostate Carcinoma	Drug: Neoadjuvant chemotherapy combined with hormone therapy|Drug: Neoadjuvant hormone therapy|Procedure: Radical Prostatectomy (RP)+ extended lymph node dissection	bPFS (Biochemical progression-free survival)|The 1-year biochemical progression-free survival (bPFS) rate|Overall survival (OS)|Radiographic progression-free survival (rPFS)|TTPP|ECOG score progression-free survival	RenJi Hospital	Male	18 Years to 75 Years Â (Adult, Older Adult)	Not Applicable	475	Other	Interventional	Allocation: Randomized|Intervention Model: Parallel Assignment|Masking: None (Open Label)|Primary Purpose: Treatment	PCANT-20	January 10, 2020	December 31, 2022	December 31, 2024	January 7, 2020		January 7, 2020		"Study Protocol and Statistical Analysis Plan", https://ClinicalTrials.gov/ProvidedDocs/98/NCT04220398/Prot_SAP_000.pdf	https://ClinicalTrials.gov/show/NCT04220398	Allocation: Randomized	Intervention Model: Parallel Assignment	Masking: None (Open Label)	Primary Purpose: Treatment	2020	Drug	Neoadjuvant chemotherapy combined with hormone therapy	Drug	Neoadjuvant hormone therapy	Procedure	Radical Prostatectomy (RP)+ extended lymph node dissection
47	NCT02840617	ICG-based Fluorescence Imaging in Localization of Prostate Cancer and Metastatic Lymph Nodes		Unknown status	No Results Available	Prostate Cancer	Drug: Indocyanine Green (ICG)	sensitivity and specificity of the ICG-based fluorescence to detect prostate cancer|sensitivity and specificity of the ICG-based fluorescence imaging to detect metastatic lymph nodes	Third Affiliated Hospital, Sun Yat-Sen University	Male	18 Years and older Â (Adult, Older Adult)	Phase 1	50	Other	Interventional	Allocation: N/A|Intervention Model: Single Group Assignment|Masking: None (Open Label)|Primary Purpose: Diagnostic	sysu160511	2016-03-01	2018-12-01		July 21, 2016		July 21, 2016	The department of Ultrasound, the third affiliated hospital of Sun Yat-son University, Guangzhou, Guangdong, China		https://ClinicalTrials.gov/show/NCT02840617	Allocation: N/A	Intervention Model: Single Group Assignment	Masking: None (Open Label)	Primary Purpose: Diagnostic	2016	Drug	Indocyanine Green (ICG)
49	NCT01186601	Exploration of Tumor Accumulation of BAY94-9392 in Patients With Cancer		Completed	No Results Available	Neoplasms	Drug: PET tracer (BAY94-9392)	Evaluation of the accumulation of BAY94-9392 in primary cancer lesions confirmed by histology.|Evaluation of the accumulation of BAY94-9392 in known or suspected local and/or systemic recurrent cancer lesions and/or lymph node metastasis or distant metastasis.|Standardized uptake value (SUV)|Standardized uptake value ratio (SUVR)|Vital Signs|Laboratory Findings|Electrocardiograms (ECGs)|Adverse E…	Life Molecular Imaging SA	All	18 Years to 90 Years Â (Adult, Older Adult)	Phase 1	30	Industry	Interventional	Allocation: N/A|Intervention Model: Single Group Assignment|Masking: None (Open Label)|Primary Purpose: Diagnostic	15329	2010-12-01	2011-10-01	2011-10-01	August 23, 2010		November 13, 2014	Stanford, California, United States		https://ClinicalTrials.gov/show/NCT01186601	Allocation: N/A	Intervention Model: Single Group Assignment	Masking: None (Open Label)	Primary Purpose: Diagnostic	2010	Drug	PET tracer (BAY94-9392)
50	NCT01076335	Neoadjuvant Hormones + Docetaxel in Node-Positive Prostate Cancer		Completed	Has Results	Prostate Cancer	Drug: Neoadjuvant Hormonal Therapy|Drug: Docetaxel	Number of Participants Progression Free at 1 Year	M.D. Anderson Cancer Center|National Cancer Institute (NCI)	Male	Child, Adult, Older Adult	Phase 2	40	Other|NIH	Interventional	Allocation: N/A|Intervention Model: Single Group Assignment|Masking: None (Open Label)|Primary Purpose: Treatment	2004-0273|P50CA090270|NCI-2010-01369	2005-05-01	2015-06-01	2015-06-01	February 26, 2010	August 8, 2016	September 19, 2016	University of Texas MD Anderson Cancer Center, Houston, Texas, United States		https://ClinicalTrials.gov/show/NCT01076335	Allocation: N/A	Intervention Model: Single Group Assignment	Masking: None (Open Label)	Primary Purpose: Treatment	2005	Drug	Neoadjuvant Hormonal Therapy	Drug	Docetaxel
51	NCT03241537	COHORT Trial in Clinical Pelivc Lymph Node Metastatic Prostate Cancer		Active, not recruiting	No Results Available	Prostate Neoplasm	Radiation: Intensity modulated radiotherapy	Comparison of recurrence-free survival between two treatment groups|Comparison of toxicities between two treatment groups|Comparison of quality of lifl between two treatment groups|Comparison of overall survival between two treatment groups|Comparison of clinical failure free survival between two treatment groups|Comparison of cause-specific survival between two treatment groups	Samsung Medical Center	Male	20 Years and older Â (Adult, Older Adult)	Phase 3	61	Other	Interventional	Allocation: Randomized|Intervention Model: Parallel Assignment|Masking: None (Open Label)|Primary Purpose: Treatment	SMC2015-11-139-002	January 15, 2016	December 31, 2022	December 14, 2026	August 7, 2017		July 11, 2022	Samsung Medical Center, Seoul, Korea, Republic of		https://ClinicalTrials.gov/show/NCT03241537	Allocation: Randomized	Intervention Model: Parallel Assignment	Masking: None (Open Label)	Primary Purpose: Treatment	2016	Radiation	Intensity modulated radiotherapy
52	NCT02918968	Study on Enzalutamide and Flutamide in Patients With Castration Resistant Prostate Cancer		Completed	Has Results	Prostate Cancer	Drug: Enzalutamide|Drug: Flutamide|Other: Androgen deprivation therapy	Time to PSA Progression With 1st Line AAT (TTPP1)|Time to PSA Progression With 2nd Line AAT (TTPP2)|Percentage of Participants Achieving at Least 50 or 90 Percent (%) Reduction From Baseline and Up To Week 38 in Prostate Specific Antigen (PSA) Response at 1st Line AAT|Percentage of Participants Achieving at Least 50 or 90 Percent (%) Reduction From Baseline to Week 13 in Prostate Specific Antigen…	Astellas Pharma Inc|Pfizer	Male	20 Years and older Â (Adult, Older Adult)	Phase 4	206	Industry	Interventional	Allocation: Randomized|Intervention Model: Parallel Assignment|Masking: None (Open Label)|Primary Purpose: Treatment	9785-MA-3051	November 2, 2016	March 27, 2020	March 27, 2020	September 29, 2016	May 21, 2021	May 21, 2021	Site JP00024, Nagoya, Aichi, Japan|Site JP00025, Nagoya, Aichi, Japan|Site JP00038, Matsuyama, Ehime, Japan|Site JP00051, Iizuka, Fukuoka, Japan|Site JP00045, Isesaki, Gunma, Japan|Site JP00005, Maebashi, Gunma, Japan|Site JP00043, Ota, Gunma, Japan|Site JP00054, Hakodate, Hokkaido, Japan|Site JP00001, Sapporo, Hokkaido, Japan|Site JP00002, Sapporo, Hokkaido, Japan|Site JP00048, Sapporo, Hokkaido…	"Study Protocol", https://ClinicalTrials.gov/ProvidedDocs/68/NCT02918968/Prot_000.pdf|"Statistical Analysis Plan", https://ClinicalTrials.gov/ProvidedDocs/68/NCT02918968/SAP_001.pdf	https://ClinicalTrials.gov/show/NCT02918968	Allocation: Randomized	Intervention Model: Parallel Assignment	Masking: None (Open Label)	Primary Purpose: Treatment	2016	Drug	Enzalutamide	Drug	Flutamide	Other	Androgen deprivation therapy
53	NCT05252806	Quantitative mpMRI to Predict Metastatic Potential of Prostate Cancer	QmpMRI	Not yet recruiting	No Results Available	Prostate Cancer	Diagnostic Test: MRI examination of the prostate	optimal combination of quantitative MRI parameters that best correlates to the presence of (lymph node) metastases in prostate cancer as seen on PSMA-PET/CT.|the performance of individual quantitative MRI parameters discriminating localized from (oligo-)metastatic disease|MR parameters that correlate to the amount of metastases as found on PSMA-PET/CT|MR parameters that correlate to local prostat…	Radboud University Medical Center	Male	50 Years and older Â (Adult, Older Adult)		30	Other	Observational	Observational Model: Case-Only|Time Perspective: Prospective	NL77789.091.21	2022-07-01	2022-12-01	2023-03-01	February 23, 2022		June 22, 2022	Radboud university medical centre, Nijmegen, Netherlands		https://ClinicalTrials.gov/show/NCT05252806	Observational Model: Case-Only	Time Perspective: Prospective			2022	Diagnostic Test	MRI examination of the prostate
55	NCT02678351	68Ga-PSMA-11 PET/MRI in Finding Tumors in Patients With Intermediate or High-Risk Prostate Cancer Undergoing Surgery		Completed	Has Results	Stage II Prostate Adenocarcinoma|Stage III Prostate Adenocarcinoma	Drug: 68Ga-PSMA-11|Procedure: Magnetic resonance imaging (MRI)|Procedure: Positron Emission Tomography (PET)	68Ga-PSMA-11 PET Detection of Prostate Cancer Metastasized to Lymph Nodes|Histopathologic Detection of Prostate Cancer Metastasized to Lymph Nodes|Sensitivity of 68Ga-PSMA-11 PET/MRI|Specificity of 68Ga-PSMA-11 PET/MRI	Andrei Iagaru|National Cancer Institute (NCI)|Stanford University	Male	18 Years and older Â (Adult, Older Adult)	Phase 2|Phase 3	74	Other|NIH	Interventional	Allocation: N/A|Intervention Model: Single Group Assignment|Masking: None (Open Label)|Primary Purpose: Diagnostic	IRB-35931|NCI-2016-00092|PROS0075	April 18, 2016	December 13, 2020	2021-12-01	February 9, 2016	March 4, 2022	March 4, 2022	Stanford University, School of Medicine, Palo Alto, California, United States	"Study Protocol and Statistical Analysis Plan", https://ClinicalTrials.gov/ProvidedDocs/51/NCT02678351/Prot_SAP_000.pdf|"Informed Consent Form", https://ClinicalTrials.gov/ProvidedDocs/51/NCT02678351/ICF_001.pdf	https://ClinicalTrials.gov/show/NCT02678351	Allocation: N/A	Intervention Model: Single Group Assignment	Masking: None (Open Label)	Primary Purpose: Diagnostic	2016	Drug	68Ga-PSMA-11	Procedure	Magnetic resonance imaging (MRI)	Procedure	Positron Emission Tomography (PET)
56	NCT00214136	Intensity Modulated Radiation Therapy (IMRT) Radiotherapy for Treating Prostate Pelvic Nodes		Completed	Has Results	Prostate Cancer	Radiation: radiotherapy	Number of Participants Experiencing Expected Toxicities|To Evaluate Local Tumor Control and Biochemical Progression-free and Metastasis-free Survival	University of Wisconsin, Madison|National Cancer Institute (NCI)	Male	18 Years and older Â (Adult, Older Adult)	Phase 2	30	Other|NIH	Interventional	Allocation: N/A|Intervention Model: Single Group Assignment|Masking: None (Open Label)|Primary Purpose: Treatment	RO04807|P01CA088960|H-2004-0472|NCI-2011-00947|A533300|SMPH\HUMAN ONCOLOGY	2005-03-01	2016-03-01	2016-03-01	September 21, 2005	October 12, 2017	August 4, 2021	University Of Wisconsin Hospital and Clinics, Madison, Wisconsin, United States		https://ClinicalTrials.gov/show/NCT00214136	Allocation: N/A	Intervention Model: Single Group Assignment	Masking: None (Open Label)	Primary Purpose: Treatment	2005	Radiation	radiotherapy
57	NCT03081884	Validation of FACBC for Detection of Metastasis Among High-risk Prostate Cancer Patients With Presumed Localized Disease	EDRN-FACBC	Completed	Has Results	Cancer	Drug: FACBC PET-CT Imaging	Cancer Detection Performance of FACBC PET/CT|Diagnostic Performance of FACBC PET/CT and Conventional Imaging	Emory University|National Cancer Institute (NCI)	Male	18 Years and older Â (Adult, Older Adult)	Phase 2	61	Other|NIH	Interventional	Allocation: N/A|Intervention Model: Single Group Assignment|Masking: None (Open Label)|Primary Purpose: Diagnostic	IRB00092595|U01CA113913-11	March 1, 2017	December 31, 2019	December 31, 2019	March 16, 2017	January 25, 2021	January 25, 2021	Emory University Hospital, Atlanta, Georgia, United States	"Study Protocol and Statistical Analysis Plan", https://ClinicalTrials.gov/ProvidedDocs/84/NCT03081884/Prot_SAP_000.pdf	https://ClinicalTrials.gov/show/NCT03081884	Allocation: N/A	Intervention Model: Single Group Assignment	Masking: None (Open Label)	Primary Purpose: Diagnostic	2017	Drug	FACBC PET-CT Imaging
63	NCT04655365	Detecting Metastases by PyL PET/CT in Subjects Starting Enzalutamide for Untreated Castration Resistant Prostate Cancer.	PROSTEP-002	Recruiting	No Results Available	Prostate Cancer	Drug: Enzalutamide capsule	Determine the metastasis detection rate by 18F -DCFPyL-PSMA PET/CT in patients presenting with non metastatic castration resistant prostate cancers defined by conventional imaging and a rising PSA>1ng/mL|Determine the intrapatient and interpatient 18F-DCFPyL-PSMA response rates defined by a 50% decrease in intralesional 18F-DCFPyL-PSMA uptake or 50% decrease in sum metastasis 18F-DCFPyL-PSMA upta…	CHU de Quebec-Universite Laval|Astellas Pharma Europe Ltd.	Male	18 Years and older Â (Adult, Older Adult)	Phase 2	50	Other|Industry	Interventional	Allocation: N/A|Intervention Model: Single Group Assignment|Masking: None (Open Label)|Primary Purpose: Treatment	PROSTEP-002	March 22, 2022	May 1, 2023	September 1, 2023	December 7, 2020		April 7, 2022	CHU de QuÃ©bec-UniversitÃ© Laval, QuÃ©bec, Canada		https://ClinicalTrials.gov/show/NCT04655365	Allocation: N/A	Intervention Model: Single Group Assignment	Masking: None (Open Label)	Primary Purpose: Treatment	2022	Drug	Enzalutamide capsule
64	NCT02745587	Evaluating the Impact of Prostate Only Versus Pelvic Radiation for N+ Prostate Cancer.	PROPER	Terminated	No Results Available	Prostate Cancer	Radiation: radiotherapy	Assessment of number of participants without clinical relapse|Assessment of number of participants experiencing Radiation Therapy Oncology Group toxicity|Assessment of number of participants with biochemical control	University Hospital, Ghent	Male	18 Years and older Â (Adult, Older Adult)	Phase 3	69	Other	Interventional	Allocation: Randomized|Intervention Model: Parallel Assignment|Masking: None (Open Label)|Primary Purpose: Treatment	2016/0246	April 1, 2016	July 1, 2021	September 22, 2022	April 20, 2016		December 28, 2022	Ghent University Hospital, Ghent, Belgium		https://ClinicalTrials.gov/show/NCT02745587	Allocation: Randomized	Intervention Model: Parallel Assignment	Masking: None (Open Label)	Primary Purpose: Treatment	2016	Radiation	radiotherapy
66	NCT04462926	Evaluation of Diagnostic Accuracy of [68Ga]Ga-PSMA-11 PET/CT in Primary Staging of Intermediate and High Risk Prostatic Cancer in Men Newly Diagnosed	PSMA-PROSTAPET	Recruiting	No Results Available	Prostate Cancer|Prostatic Neoplasm|Urogenital Neoplasms|Prostatic Disease|Disease Attributes|Neoplasms	Diagnostic Test: [68Ga]Ga-PSMA-11 PET/CT	Diagnostic accuracy measures (sensitivity, specificity, positive and negative predictive values) of [68Ga]Ga-PSMA-11 PET/CT in detection of primary tumor and extraprostatic disease (lymph node, soft tissues spread or bone metastases).|Comparation diagnostic accuracy of the [68Ga]Ga-PSMA-11 PET/CT versus the conventional imaging mpMRI (with or without CT of the lower abdomen and Bone scan) in the …	Azienda Ospedaliero-Universitaria di Modena	Male	18 Years and older Â (Adult, Older Adult)	Not Applicable	100	Other	Interventional	Allocation: N/A|Intervention Model: Single Group Assignment|Masking: None (Open Label)|Primary Purpose: Diagnostic	ND|2019-004685-18	September 20, 2020	September 20, 2024	September 20, 2024	July 8, 2020		September 17, 2020	Azienda Ospedaliero-Universitaria di Modena, Modena, Italy		https://ClinicalTrials.gov/show/NCT04462926	Allocation: N/A	Intervention Model: Single Group Assignment	Masking: None (Open Label)	Primary Purpose: Diagnostic	2020	Diagnostic Test	[68Ga]Ga-PSMA-11 PET/CT
67	NCT02156414	Lymph Node Involvement Using Extended Pelvic Lymphadenectomy in Clinically Localized Prostate Cancer	LNIEPLCLPC	Completed	No Results Available	Secondary Malignant Neoplasm of Lymph Node|Prostatic Neoplasms	Procedure: Radical Prostatectomy|Procedure: Extended Lymphadenectomy	Lymph Node Involvement Using Extended Pelvic Lymphadenectomy by histopathology analysis|The Histopathology substaging Gleason score in the surgery piece vs Biopsy report before surgery.	Javeriana University|Hospital Universitario San Ignacio|FundaciÃ³n Santa Fe de Bogota|FundaciÃ³n Cardioinfantil Instituto de CardiologÃ­a	Male	18 Years and older Â (Adult, Older Adult)		135	Other	Observational	Observational Model: Cohort|Time Perspective: Prospective	2013-07-01	2013-03-01	2014-08-01	2014-08-01	June 5, 2014		April 22, 2015	Fundacion Cardioinfantil, Bogota, Colombia|Fundacion Hospital Santafe, Bogota, Colombia|Hospital Universitario San Ignacio, Bogota, Colombia		https://ClinicalTrials.gov/show/NCT02156414	Observational Model: Cohort	Time Perspective: Prospective			2013	Procedure	Radical Prostatectomy	Procedure	Extended Lymphadenectomy
68	NCT03767244	A Study of Apalutamide in Participants With High-Risk, Localized or Locally Advanced Prostate Cancer Who Are Candidates for Radical Prostatectomy	PROTEUS	Recruiting	No Results Available	Prostatic Neoplasms	Drug: Apalutamide|Drug: Androgen Deprivation Therapy (ADT)|Drug: Placebo	Percentage of Participants with Pathologic complete response (pCR)|Metastasis-Free Survival (MFS)|Prostate Specific Antigen (PSA)-Free Survival|Event Free Survival (EFS)|Time to Subsequent First Treatments (TTST-1)|Time to Distant Metastasis (TTDM)|MFS Based on Conventional Imaging|Number of Participants with Adverse Events|Number of Participants with Laboratory Abnormalities as a Measure of Safe…	Janssen Research & Development, LLC	Male	18 Years and older Â (Adult, Older Adult)	Phase 3	2500	Industry	Interventional	Allocation: Randomized|Intervention Model: Parallel Assignment|Masking: Quadruple (Participant, Care Provider, Investigator, Outcomes Assessor)|Primary Purpose: Treatment	CR108535|56021927PCR3011|2018-001746-34	June 11, 2019	April 22, 2024	April 7, 2027	December 6, 2018		May 6, 2023	UC San Diego Moores Cancer Center, La Jolla, California, United States|University of Southern California, Los Angeles, California, United States|Cedars-Sinai Medical Center, Los Angeles, California, United States|University of California Los Angeles, Los Angeles, California, United States|University of California Irvine Medical Center - Chao Family Comprehensive Cancer Center, Orange, California,…		https://ClinicalTrials.gov/show/NCT03767244	Allocation: Randomized	Intervention Model: Parallel Assignment	Masking: Quadruple (Participant, Care Provider, Investigator, Outcomes Assessor)	Primary Purpose: Treatment	2019	Drug	Apalutamide	Drug	Androgen Deprivation Therapy (ADT)	Drug	Placebo
69	NCT02981368	Study of 18F-DCFPyL PET/CT Imaging in Patients With Prostate Cancer	OSPREY	Completed	Has Results	Prostate Cancer	Drug: 18F-DCFPyL Injection|Diagnostic Test: PET/CT imaging	Specificity of 18F-DCFPyL PET/CT Imaging to Detect Metastatic Prostate Cancer Within the Pelvic Lymph Nodes Relative to Histopathology in High Risk Prostate Cancer Participants (Cohort A)|Sensitivity of 18F-DCFPyL PET/CT Imaging to Detect Metastatic Prostate Cancer Within the Pelvic Lymph Nodes Relative to Histopathology in High Risk Prostate Cancer Participants (Cohort A)|Shift From Baseline in …	Progenics Pharmaceuticals, Inc.	Male	18 Years and older Â (Adult, Older Adult)	Phase 2|Phase 3	385	Industry	Interventional	Allocation: N/A|Intervention Model: Single Group Assignment|Masking: None (Open Label)|Primary Purpose: Diagnostic	PyL 2301	2016-11-01	2018-07-01	2018-07-01	December 5, 2016	August 9, 2021	August 9, 2021	University of California at San Francisco (UCSF) - Mt. Zion Hospital, San Francisco, California, United States|Yale University Department of Radiology and Biomedical Imaging, New Haven, Connecticut, United States|University of Chicago, Chicago, Illinois, United States|Johns Hopkins University, Baltimore, Maryland, United States|Dana Farber Cancer Institute, Boston, Massachusetts, United States|Un…	"Study Protocol", https://ClinicalTrials.gov/ProvidedDocs/68/NCT02981368/Prot_000.pdf|"Statistical Analysis Plan", https://ClinicalTrials.gov/ProvidedDocs/68/NCT02981368/SAP_001.pdf	https://ClinicalTrials.gov/show/NCT02981368	Allocation: N/A	Intervention Model: Single Group Assignment	Masking: None (Open Label)	Primary Purpose: Diagnostic	2016	Drug	18F-DCFPyL Injection	Diagnostic Test	PET/CT imaging
70	NCT05304858	Tumor Microenvironment Analysis of Prostate Cancer Metastasis		Recruiting	No Results Available	Recurrent Prostate Cancer	Procedure: Biopsy	Single-Cell RNA Sequencing (scRNAseq)|CyTOF high-parametric mass cytometry|Multiplex Immunofluorescence|Characterization of the expression and receptor density of prostate lineage antigens	Columbia University|Janssen Pharmaceuticals	Male	18 Years and older Â (Adult, Older Adult)		16	Other|Industry	Observational	Observational Model: Other|Time Perspective: Prospective	AAAT2169	September 15, 2021	2024-12-01	2024-12-01	March 31, 2022		March 31, 2022	Columbia University Medical Center, New York, New York, United States		https://ClinicalTrials.gov/show/NCT05304858	Observational Model: Other	Time Perspective: Prospective			2021	Procedure	Biopsy
72	NCT00087347	Magnetic Resonance Imaging of Lymph Nodes Using Ferumoxytol in Patients With Primary Prostate or Breast Cancer		Completed	No Results Available	Breast Cancer|Prostate Cancer	Drug: ferumoxytol|Procedure: magnetic resonance imaging		Massachusetts General Hospital|National Cancer Institute (NCI)	All	18 Years and older Â (Adult, Older Adult)		14	Other|NIH	Observational		CDR0000374491|MGH-2004-P-000681/2|NCI-6809	2004-09-01	2006-09-01		July 12, 2004		May 14, 2013	Massachusetts General Hospital Cancer Center, Boston, Massachusetts, United States		https://ClinicalTrials.gov/show/NCT00087347					2004	Drug	ferumoxytol	Procedure	magnetic resonance imaging
75	NCT01385059	Axitinib Before Surgery in Treating Patients With High-Risk Prostate Cancer		Completed	Has Results	Stage III Prostate Cancer|Stage IV Prostate Cancer	Drug: axitinib|Procedure: therapeutic conventional surgery|Other: enzyme-linked immunosorbent assay|Other: laboratory biomarker analysis	Pre-metastatic Niche Density	City of Hope Medical Center|National Cancer Institute (NCI)	Male	18 Years and older Â (Adult, Older Adult)	Phase 2	11	Other|NIH	Interventional	Allocation: Randomized|Intervention Model: Parallel Assignment|Masking: None (Open Label)|Primary Purpose: Treatment	10151|NCI-2011-01105	October 28, 2011	October 9, 2013	October 9, 2013	June 29, 2011	March 7, 2023	March 7, 2023	City of Hope Medical Center, Duarte, California, United States	"Study Protocol and Statistical Analysis Plan", https://ClinicalTrials.gov/ProvidedDocs/59/NCT01385059/Prot_SAP_000.pdf	https://ClinicalTrials.gov/show/NCT01385059	Allocation: Randomized	Intervention Model: Parallel Assignment	Masking: None (Open Label)	Primary Purpose: Treatment	2011	Drug	axitinib	Procedure	therapeutic conventional surgery	Other	enzyme-linked immunosorbent assay	Other	laboratory biomarker analysis
78	NCT03535831	PSMA PET Registry (18F-DCFPyL)	PM-PPR	Active, not recruiting	No Results Available	Carcinoma of Prostate	Diagnostic Test: 18F-DCFPyL	18F-DCFPyL PET changes the detection of lymph node and distant metastases	University Health Network, Toronto	Male	18 Years and older Â (Adult, Older Adult)	Not Applicable	200	Other	Interventional	Allocation: N/A|Intervention Model: Single Group Assignment|Masking: None (Open Label)|Primary Purpose: Diagnostic	17-6021	April 27, 2018	December 31, 2023	December 31, 2024	May 24, 2018		November 1, 2022	Princess Margaret Cancer Centre, Toronto, Ontario, Canada		https://ClinicalTrials.gov/show/NCT03535831	Allocation: N/A	Intervention Model: Single Group Assignment	Masking: None (Open Label)	Primary Purpose: Diagnostic	2018	Diagnostic Test	18F-DCFPyL
80	NCT05123300	PRISMA-PET - Primary Staging of Prostate Cancer With PSMA		Recruiting	No Results Available	Prostate Cancer	Diagnostic Test: 18F-PSMA-1007	Treatment Strategy (Group A vs. B)|Progression Free Survival (Group A vs. B)|Quality of life according to questionnaires (Group A vs. B)|Accuracy NaF-PET/CT compared to PSMA-PET/CT for detection of metastases|Value of PSMA/MR for tumor staging and detection of lymph node and bone metastases in the pelvis.	Odense University Hospital|Sygehus Lillebaelt|Hospital of South West Jutland	Male	18 Years and older Â (Adult, Older Adult)	Not Applicable	448	Other	Interventional	Allocation: Randomized|Intervention Model: Parallel Assignment|Masking: None (Open Label)|Primary Purpose: Diagnostic	2020110469	October 4, 2021	October 1, 2025	October 1, 2030	November 17, 2021		March 23, 2023	Department of Radiology and Nuclear Medicine, Esbjerg, Denmark|Department of Nuclear Medicine, Odense, Denmark|Department of Nuclear Medicine, Vejle, Denmark	"Study Protocol and Statistical Analysis Plan", https://ClinicalTrials.gov/ProvidedDocs/00/NCT05123300/Prot_SAP_000.pdf	https://ClinicalTrials.gov/show/NCT05123300	Allocation: Randomized	Intervention Model: Parallel Assignment	Masking: None (Open Label)	Primary Purpose: Diagnostic	2021	Diagnostic Test	18F-PSMA-1007
81	NCT00804245	C-11 Choline PET-CT Scan in Finding Metastases in Patients With Newly Diagnosed High-Risk Prostate Cancer		Completed	No Results Available	Prostate Cancer	Procedure: needle biopsy|Drug: PET-CT scans supplemented with 11C-Choline tracer	Determination of utility of 11C-Choline in enhancing efficacy of Pet-CT scans	Wake Forest University Health Sciences|National Cancer Institute (NCI)	Male	30 Years to 120 Years Â (Adult, Older Adult)	Phase 1	18	Other|NIH	Interventional	Allocation: N/A|Intervention Model: Single Group Assignment|Masking: None (Open Label)|Primary Purpose: Diagnostic	IRB00005483|P30CA012197|CCCWFU-85207	2008-08-01	2012-06-01	2013-08-01	December 8, 2008		July 3, 2018	Wake Forest University Comprehensive Cancer Center, Winston-Salem, North Carolina, United States		https://ClinicalTrials.gov/show/NCT00804245	Allocation: N/A	Intervention Model: Single Group Assignment	Masking: None (Open Label)	Primary Purpose: Diagnostic	2008	Procedure	needle biopsy	Drug	PET-CT scans supplemented with 11C-Choline tracer
83	NCT00214422	Intensity Modulated Radiation Therapy for Prostate Cancer		Completed	Has Results	Prostate Cancer	Radiation: Radiation	Number of Participants With Any Grade 2 Toxicity Using Intensity Modulated Radiation Therapy (IMRT) to Treat the At-risk Lymph Nodes in Prostate Cancer ( up to First 10 Patients)|Maximum Tolerated Dose (MTD) of External Beam Radiation to Pelvic Lymph Nodes of Interest in Patients Receiving Radiation Therapy for Prostate Cancer (After the First 10 Patients) In Arm 1, Arm 2, and Arm 3|Number of Par…	National Cancer Institute (NCI)|National Institutes of Health Clinical Center (CC)	Male	18 Years to 90 Years Â (Adult, Older Adult)	Early Phase 1	19	NIH	Interventional	Allocation: Non-Randomized|Intervention Model: Single Group Assignment|Masking: None (Open Label)|Primary Purpose: Treatment	050241|05-C-0241	September 19, 2005	May 27, 2014	April 18, 2018	September 21, 2005	March 1, 2019	July 19, 2019	National Institutes of Health Clinical Center, 9000 Rockville Pike, Bethesda, Maryland, United States	"Informed Consent Form", https://ClinicalTrials.gov/ProvidedDocs/22/NCT00214422/ICF_000.pdf|"Study Protocol and Statistical Analysis Plan", https://ClinicalTrials.gov/ProvidedDocs/22/NCT00214422/Prot_SAP_001.pdf	https://ClinicalTrials.gov/show/NCT00214422	Allocation: Non-Randomized	Intervention Model: Single Group Assignment	Masking: None (Open Label)	Primary Purpose: Treatment	2005	Radiation	Radiation
84	NCT01832259	A Study of VEGF Tyrosine Kinase Inhibitor (Pazopanib) in Men With High-Risk Prostate Cancer Followed by Radical Prostatectomy and Pelvic Lymph Node Dissection		Completed	Has Results	Adenocarcinoma of the Prostate	Drug: Pazopanib|Other: Placebo	Number of Vascular Endothelial Growth Factor Receptor 1 (VEGFR1)-Positive Clusters|Participants Experiencing Adverse Events|Biochemical Recurrence Progression Free Survival Rate	University of Utah|Novartis	Male	18 Years and older Â (Adult, Older Adult)	Phase 2	30	Other|Industry	Interventional	Allocation: Randomized|Intervention Model: Parallel Assignment|Masking: Triple (Participant, Care Provider, Investigator)|Primary Purpose: Treatment	HCI63129	2013-08-01	February 7, 2017	August 9, 2018	April 16, 2013	June 12, 2018	December 12, 2018	Huntsman Cancer Institute, Salt Lake City, Utah, United States	"Study Protocol and Statistical Analysis Plan", https://ClinicalTrials.gov/ProvidedDocs/59/NCT01832259/Prot_SAP_000.pdf	https://ClinicalTrials.gov/show/NCT01832259	Allocation: Randomized	Intervention Model: Parallel Assignment	Masking: Triple (Participant, Care Provider, Investigator)	Primary Purpose: Treatment	2013	Drug	Pazopanib	Other	Placebo
86	NCT00773318	SPECT-CT Guided Lymphatic Mapping and Sentinel Lymphadenectomy (LM/SL) in Prostate Cancer		Terminated	No Results Available	Prostate Cancer	Procedure: SPECT/CT guided LM/SL	Technical feasibility and clinical utility of LM/SL with SPECT/CT in patients with early stage prostate cancer versus CLND.|Tolerability, operating time, and complications rate of SPECT/CT guided LM/SL	Lawson Health Research Institute|London Regional Cancer Program, Canada|University of Western Ontario, Canada	Male	18 Years and older Â (Adult, Older Adult)	Not Applicable	30	Other	Interventional	Allocation: N/A|Intervention Model: Single Group Assignment|Masking: None (Open Label)|Primary Purpose: Diagnostic	R-06-433|12638	2008-04-01	2012-02-01	2012-02-01	October 16, 2008		March 5, 2012	University Hospital - Dpt. of Nuclear Medicine, London, Ontario, Canada		https://ClinicalTrials.gov/show/NCT00773318	Allocation: N/A	Intervention Model: Single Group Assignment	Masking: None (Open Label)	Primary Purpose: Diagnostic	2008	Procedure	SPECT/CT guided LM/SL
87	NCT02952534	A Study of Rucaparib in Patients With Metastatic Castration-resistant Prostate Cancer and Homologous Recombination Gene Deficiency	TRITON2	Completed	Has Results	Metastatic Castration Resistant Prostate Cancer	Drug: Rucaparib	Confirmed Objective Response Rate (ORR) by Gene in Patients With Measurable Disease at Baseline Per Central Independent Radiology Review (IRR)|Confirmed Objective Response Rate (ORR) by Gene in Patients With Measurable Disease at Baseline Per Investigator (INV)|Duration of Response (DOR) by Gene in Patients With Confirmed Response Per Central Independent Radiology Review (IRR)|Duration of Respons…	Clovis Oncology, Inc.|Foundation Medicine	Male	18 Years and older Â (Adult, Older Adult)	Phase 2	277	Industry	Interventional	Allocation: N/A|Intervention Model: Single Group Assignment|Masking: None (Open Label)|Primary Purpose: Treatment	CO-338-052	February 15, 2017	July 18, 2021	July 27, 2021	November 2, 2016	June 8, 2022	July 6, 2022	University of Alabama at Birmingham, Birmingham, Alabama, United States|Mayo Clinc, Phoenix, Arizona, United States|Arizona Oncology Associates, Tucson, Arizona, United States|Alliance Research Centers, Laguna Hills, California, United States|VA Greater Los Angeles Healthcare System, Los Angeles, California, United States|University of Southern California, Los Angeles, California, United States|S…	"Study Protocol", https://ClinicalTrials.gov/ProvidedDocs/34/NCT02952534/Prot_000.pdf|"Statistical Analysis Plan", https://ClinicalTrials.gov/ProvidedDocs/34/NCT02952534/SAP_001.pdf	https://ClinicalTrials.gov/show/NCT02952534	Allocation: N/A	Intervention Model: Single Group Assignment	Masking: None (Open Label)	Primary Purpose: Treatment	2017	Drug	Rucaparib
88	NCT03940235	Radioablation With or Without Androgen DeprIvation Therapy in Metachronous Prostate Cancer OligometaStAsis	RADIOSA	Recruiting	No Results Available	Oligometastatic Prostate Cancer	Drug: Androgen deprivation therapy (ADT)|Radiation: SBRT	Progression-free survival (PFS)|Overall survival (OS)|Biochemical progression-free survival (BPFS)|Numbers of patients who experienced acute and late toxicity	European Institute of Oncology	Male	18 Years and older Â (Adult, Older Adult)	Phase 2	150	Other	Interventional	Allocation: Randomized|Intervention Model: Parallel Assignment|Masking: None (Open Label)|Primary Purpose: Treatment	IEO 997	October 1, 2019	April 1, 2022	April 1, 2024	May 7, 2019		March 1, 2021	Istituto Europeo di Oncologia IRCCS, Milan, MI - Milano, Italy		https://ClinicalTrials.gov/show/NCT03940235	Allocation: Randomized	Intervention Model: Parallel Assignment	Masking: None (Open Label)	Primary Purpose: Treatment	2019	Drug	Androgen deprivation therapy (ADT)	Radiation	SBRT
89	NCT05100472	A Study of Shorter Course Hormone Therapy and Radiation for High-risk Prostate Cancer		Recruiting	No Results Available	Prostate Cancer	Biological: Androgen deprivation therapy (ADT)|Radiation: Brachytherapy|Radiation: Hypofractionated pelvic External beam radiation	Distant metastatic disease-free (DMF) rate|Pathological response rate|Cumulative incidence of biochemical failure|Overall survival rate|Acute and late physician-scored toxicity	Memorial Sloan Kettering Cancer Center	Male	18 Years and older Â (Adult, Older Adult)	Phase 2	50	Other	Interventional	Allocation: N/A|Intervention Model: Single Group Assignment|Masking: None (Open Label)|Primary Purpose: Treatment	21-405	October 19, 2021	October 19, 2024	October 19, 2024	October 29, 2021		February 8, 2023	Memorial Sloan Kettering Basking Ridge (Limited Protocol Activities), Basking Ridge, New Jersey, United States|Memorial Sloan Kettering Monmouth (Limited Protocol Activities), Middletown, New Jersey, United States|Memorial Sloan Kettering Bergen (Limited Protocol Activities), Montvale, New Jersey, United States|Memorial Sloan Kettering Suffolk - Commack (Limited Protocol Activities), Commack, New…		https://ClinicalTrials.gov/show/NCT05100472	Allocation: N/A	Intervention Model: Single Group Assignment	Masking: None (Open Label)	Primary Purpose: Treatment	2021	Biological	Androgen deprivation therapy (ADT)	Radiation	Brachytherapy	Radiation	Hypofractionated pelvic External beam radiation
95	NCT04185922	Hemopatch to Prevent Lymphatic Leak After Robotic Prostatectomy and Pelvic Lymph Node Dissection		Completed	No Results Available	Prostate Cancer	Device: Hemopatch	Total volume of drain output|Operating time|Blood loss|Duration of drainage|Volume of drainage per post-operative day|Length of hospital stay|Transfusion requirement|Lymph node yield|30-day complications	Chinese University of Hong Kong	Male	18 Years and older Â (Adult, Older Adult)	Not Applicable	32	Other	Interventional	Allocation: Randomized|Intervention Model: Parallel Assignment|Masking: Single (Participant)|Primary Purpose: Treatment	CRE 2019.419	February 27, 2020	July 21, 2021	June 10, 2022	December 4, 2019		June 27, 2022	Prince of Wales Hospital, Hong Kong, Hong Kong		https://ClinicalTrials.gov/show/NCT04185922	Allocation: Randomized	Intervention Model: Parallel Assignment	Masking: Single (Participant)	Primary Purpose: Treatment	2020	Device	Hemopatch
100	NCT02916537	A Phase 1 Trial for Evaluation of the Safety, Pharmacokinetics, and [18F] Radiation Dosimetry of CTT1057		Completed	No Results Available	Prostate Cancer	Drug: CTT1057|Procedure: Prostatectomy	Adverse event frequency as graded by Common Toxicity Criteria version 4.03|Organ dosimetry/tissue uptake of CTT1057 as measured by PET/MR imaging of prostate cancer|Pharmacokinetic profile of CTT1057 as measured by radiotracer detection in blood samples|Level of CTT1057 uptake on PET/MR imaging of localized prostate cancer with PSMA protein expression by immunohistochemistry from subsequent radic…	Cancer Targeted Technology|University of California, San Francisco	Male	18 Years and older Â (Adult, Older Adult)	Phase 1	20	Industry|Other	Interventional	Allocation: Non-Randomized|Intervention Model: Parallel Assignment|Masking: None (Open Label)|Primary Purpose: Diagnostic	1057-101	2016-09-01	August 28, 2017	August 28, 2017	September 27, 2016		November 6, 2017	University of California San Francisco, San Francisco, California, United States		https://ClinicalTrials.gov/show/NCT02916537	Allocation: Non-Randomized	Intervention Model: Parallel Assignment	Masking: None (Open Label)	Primary Purpose: Diagnostic	2016	Drug	CTT1057	Procedure	Prostatectomy
101	NCT00188695	Combidex USPIO - Ultra-small Superparamagnetic Iron Oxide		Completed	No Results Available	Uterine Neoplasms|Cervix Neoplasms|Bladder Neoplasms|Prostatic Neoplasms	Procedure: MRI contrast agent Combidex (ferumoxtran-10)	Improved delineation of normal pelvic lymph nodes in patients with uterine, cervical, bladder and prostate cancers.|Improved clinical target volume (CTV) definition for the purpose of adjuvant irradiation of pelvic lymph nodes using intensity modulated radiotherapy (IMRT).|Comparison of target lymph node delineation between nodal imaging with USPIO and volume expansion of vascular anatomy.|Demons…	University Health Network, Toronto|Princess Margaret Hospital, Canada	All	18 Years and older Â (Adult, Older Adult)	Phase 1|Phase 2	61	Other	Interventional	Allocation: Non-Randomized|Intervention Model: Single Group Assignment|Masking: None (Open Label)|Primary Purpose: Diagnostic	03-0838-C	2004-04-01	2006-06-01	March 15, 2022	September 16, 2005		October 7, 2022	Princess Margaret Hospital, Toronto, Ontario, Canada		https://ClinicalTrials.gov/show/NCT00188695	Allocation: Non-Randomized	Intervention Model: Single Group Assignment	Masking: None (Open Label)	Primary Purpose: Diagnostic	2004	Procedure	MRI contrast agent Combidex (ferumoxtran-10)
102	NCT05847166	A Phase 2/3,PSMA-T4, Prostate Cancer		Not yet recruiting	No Results Available	Prostate Cancer	Radiation: [99mTc]Tc-PSMA-T4	Primary Endpoints|Secondary Outcome Measures	NCBJ Polatom: Narodowe Centrum BadaÅ„ JÄ…drowych Polatom	Male	18 Years and older Â (Adult, Older Adult)	Not Applicable	80	Industry	Interventional	Allocation: Non-Randomized|Intervention Model: Parallel Assignment|Masking: None (Open Label)|Primary Purpose: Diagnostic	PSMA-T4_2021	May 10, 2023	November 30, 2023	December 28, 2023	May 6, 2023		May 6, 2023			https://ClinicalTrials.gov/show/NCT05847166	Allocation: Non-Randomized	Intervention Model: Parallel Assignment	Masking: None (Open Label)	Primary Purpose: Diagnostic	2023	Radiation	[99mTc]Tc-PSMA-T4
104	NCT03507595	Evaluation of the Metastasis and Recurrence of Prostate Cancer		Unknown status	No Results Available	Prostate Cancer (Diagnosis)|Prostate Cancer Metastatic|Prostate Cancer Recurrent|Prostate Cancer Stage		18F-PSMA PET/CT imaging|Bone scan imaging|MRI imaging	Xinhua Hospital, Shanghai Jiao Tong University School of Medicine	Male	Child, Adult, Older Adult		400	Other	Observational	Observational Model: Cohort|Time Perspective: Prospective	XH-17-020	September 1, 2017	October 31, 2019	December 31, 2019	April 25, 2018		April 25, 2018	Xinhua Hospital Affiliated to Shanghai Jiao Tong University School of Medicine, Shanghai, Shanghai, China	"Informed Consent Form", https://ClinicalTrials.gov/ProvidedDocs/95/NCT03507595/ICF_000.pdf	https://ClinicalTrials.gov/show/NCT03507595	Observational Model: Cohort	Time Perspective: Prospective			2017	Observational
106	NCT05613023	A Trial of 5 Fraction Prostate SBRT Versus 5 Fraction Prostate and Pelvic Nodal SBRT	PACE-NODES	Recruiting	No Results Available	Prostate Cancer	Radiation: SBRT	Time to biochemical or clinical failure|Clinical reported acute toxicity|Clinical reported late toxicity|Metastatic relapse-free survival|Prostate cancer-specific survival|Overall survival|Patient Reported Outcome Measures|Adherence to radiotherapy protocol	Institute of Cancer Research, United Kingdom|Prostate Cancer UK	Male	18 Years and older Â (Adult, Older Adult)	Phase 3	536	Other	Interventional	Allocation: Randomized|Intervention Model: Parallel Assignment|Masking: None (Open Label)|Primary Purpose: Treatment	CCR5545|Prostate Cancer UK	September 9, 2022	2028-06-01	2030-06-01	November 14, 2022		November 14, 2022	James Cook University Hospital, Middlesbrough, South Tees, United Kingdom		https://ClinicalTrials.gov/show/NCT05613023	Allocation: Randomized	Intervention Model: Parallel Assignment	Masking: None (Open Label)	Primary Purpose: Treatment	2022	Radiation	SBRT
108	NCT03921996	Extended Pelvic Lymph Node Dissection vs. no Pelvic Lymph Node Dissection at Radical Prostatectomy for intermediate-and High-risk Prostate Cancer		Terminated	No Results Available	Prostate Cancer	Procedure: Radical prostatectomy (RP) followed by ePLND|Procedure: Radical prostatectomy (RP) only	Time to biochemical recurrence (BCR)|Prostate-specific antigen (PSA) persistence|Time to initiation of adjuvant or salvage therapies|Time to loco-regional recurrence|Time to distant metastasis|Prostate cancer-specific survival (PCSS)|Overall survival (OS)|Intraoperative complications|Postoperative complications|Adverse events (AE)	Swiss Group for Clinical Cancer Research	Male	18 Years to 80 Years Â (Adult, Older Adult)	Phase 3	57	Other	Interventional	Allocation: Randomized|Intervention Model: Parallel Assignment|Masking: None (Open Label)|Primary Purpose: Treatment	SAKK 09/18	August 27, 2019	November 11, 2021	November 11, 2021	April 19, 2019		March 9, 2023	Kantonsspital Aarau AG, Aarau, Switzerland|UniversitÃ¤tsspital Basel, Basel, Switzerland|Inselspital, Bern, Bern, Switzerland|Kantonsspital Graubuenden, Chur, Switzerland|HÃ´pitaux Universitaires GenÃ¨ve, GenÃ¨ve, Switzerland|Kantonsspital Baselland, Liestal, Switzerland|Luzerner Kantonsspital, Luzern, Switzerland|Spital Thurgau AG (Frauenfeld and MÃ¼nsterlingen), MÃ¼nsterlingen, Switzerland|Kant…		https://ClinicalTrials.gov/show/NCT03921996	Allocation: Randomized	Intervention Model: Parallel Assignment	Masking: None (Open Label)	Primary Purpose: Treatment	2019	Procedure	Radical prostatectomy (RP) followed by ePLND	Procedure	Radical prostatectomy (RP) only
109	NCT03630666	Comparison of Intermittent Androgen Deprivation Therapy With or Without Irradiation Recovery in Prostate Cancer Patients	OLIGOPELVIS2	Recruiting	No Results Available	Prostate Cancer|Oligometastasis	Drug: IADT|Combination Product: IADT + radiotherapy	progression-free survival|overall survival|time to castration-resistance|toxicity to IADT and radiation|quality of life during treatment|site of tumor progression	Institut Cancerologie de l'Ouest|Direction GÃ©nÃ©rale de l'Offre de Soins|Astellas Pharma Inc	Male	18 Years and older Â (Adult, Older Adult)	Not Applicable	256	Other|Industry	Interventional	Allocation: Randomized|Intervention Model: Parallel Assignment|Masking: None (Open Label)|Primary Purpose: Treatment	ICO-N-2017-13	December 4, 2018	2026-06-01	2026-06-01	August 15, 2018		December 29, 2021	Institut Sainte Catherine, Avignon, France|Institut Bergonie, Bordeaux, France|CHRU de Brest, Brest, France|Clinique Pasteur, Brest, France|Institut de CancÃ©rologie de Bourgogne, Chalon-sur-SaÃ´ne, France|Centre Jean Perrin, Clermont-Ferrand, France|Centre Georges FranÃ§ois Leclerc, Dijon, France|Centre Oscar Lambret, Lille, France|Centre LÃ©on BÃ©rard, Lyon, France|Institut de CancÃ©rologie de …		https://ClinicalTrials.gov/show/NCT03630666	Allocation: Randomized	Intervention Model: Parallel Assignment	Masking: None (Open Label)	Primary Purpose: Treatment	2018	Drug	IADT	Combination Product	IADT + radiotherapy
111	NCT04858880	Personalized Radiotherapy for Biochemical Recurrence of Prostate Cancer After Prostatectomy.	PROPER2	Recruiting	No Results Available	Prostate Cancer	Radiation: Radiation to the prostate bed with or without addition of radiation of lymph node irradiation.	Failure-free survival (FFS).|Systemic treatment-free survival.|Distant metastasis-free survival.|Prostate cancer specific survival.|Overall survival.|Numbers of patients with acute toxicity (â‰¤ 3 months after end of salvage radiotherapy).|Numbers of patients with late toxicity (> 3 months to 5 years after end of salvage radiotherapy).|Patients self-esteem of quality of life.	Lund University Hospital	Male	18 Years and older Â (Adult, Older Adult)	Phase 3	374	Other	Interventional	Allocation: Randomized|Intervention Model: Parallel Assignment|Masking: None (Open Label)|Primary Purpose: Treatment	PRO-02	April 9, 2021	2030-04-01	2030-04-01	April 26, 2021		April 28, 2021	JÃ¶nkÃ¶ping County Hospital, Ryhov, JÃ¶nkÃ¶ping, Sweden|Kalmar County Hospital, Kalmar, Sweden|Lund University Hospital, Lund, Sweden		https://ClinicalTrials.gov/show/NCT04858880	Allocation: Randomized	Intervention Model: Parallel Assignment	Masking: None (Open Label)	Primary Purpose: Treatment	2021	Radiation	Radiation to the prostate bed with or without addition of radiation of lymph node irradiation.
112	NCT02091661	Radical Retropubic Prostatectomy Versus Conventional External Beam Radiotherapy for Clinically Localized Prostate Cancer		Suspended	No Results Available	Prostate Cancer	Procedure: Radical retropubic prostatectomy|Radiation: External beam radiotherapy	Biochemical disease-free survival|â€¢Perceived general health measured by the Medical Outcomes Study 36-Item Short Form (SF-36).|â€¢Cancer specific Quality of Life measured by the Functional Assessment of Cancer Therapy - General and Prostate specific - (FACT-G and FACT-P, respectively).|â€¢Urinary symptoms measured by the International Prostate Symptom Score (IPSS).|â€¢Sexual symptoms measured b…	University of Rome Tor Vergata	Male	up to 75 Years Â (Child, Adult, Older Adult)	Phase 3	500	Other	Interventional	Allocation: Randomized|Intervention Model: Parallel Assignment|Masking: None (Open Label)|Primary Purpose: Treatment	UTV55/96	1997-01-01	2001-09-01	March 24, 2020	March 19, 2014		March 25, 2020			https://ClinicalTrials.gov/show/NCT02091661	Allocation: Randomized	Intervention Model: Parallel Assignment	Masking: None (Open Label)	Primary Purpose: Treatment	1997	Procedure	Radical retropubic prostatectomy	Radiation	External beam radiotherapy
114	NCT01667536	A Phase 2 Study With MIP-1404 in Men With High-Risk PC Scheduled for RP and EPLND Compared to Histopathology		Completed	Has Results	Prostate Cancer	Drug: Drug: 99mTc-MIP-1404	Assess the Ability of 99mTc-MIP-1404 to Detect Prostate Cancer Within the Prostate Gland.|Assess the Ability of MIP-1404 to Detect Metastatic Prostate Cancer Within Pelvic Lymph Nodes|Assess the Ability of MIP-1404 to Detect the Extent and Location of Prostate Cancer Within the Prostate Gland|Assess the Ability of MIP-1404 to Detect the Specific Location of Metastatic Prostate Cancer Within Anato…	Molecular Insight Pharmaceuticals, Inc.	Male	21 Years and older Â (Adult, Older Adult)	Phase 2	105	Industry	Interventional	Allocation: N/A|Intervention Model: Single Group Assignment|Masking: None (Open Label)|Primary Purpose: Diagnostic	MIP-1404-201	2012-08-01	2013-12-01	2013-12-01	August 17, 2012	March 30, 2016	February 7, 2017	City of Hope National Cancer Center, Duarte, California, United States|Mayo Clinic, Rochester, Minnesota, United States|New York Presbyterian Hospital - Cornell, New York City, New York, United States|Duke University Medical Center, Durham, North Carolina, United States|Glickman Urology & Kidney Institute, Cleveland Clinic, Cleveland, Ohio, United States|Thomas Jefferson University / Jefferson Ur…		https://ClinicalTrials.gov/show/NCT01667536	Allocation: N/A	Intervention Model: Single Group Assignment	Masking: None (Open Label)	Primary Purpose: Diagnostic	2012	Drug	Drug	99mTc-MIP-1404
117	NCT03609736	PSMA-based 18F-DCFPyL PET/CT: Evaluating Its Application in Real Life	PEARL	Unknown status	No Results Available	Prostate Cancer	Diagnostic Test: 18F-DCFPyL PET/CT	To acquire pilot data on the use of 18F-DCFPyL PET/CT following conventional imaging (CT and bone scan) for the detection of metastases in men with prostate cancer|To acquire pilot data comparing the number and location of metastatic lesions on 18F-DCFPyL PET/CT with standard of care imaging (CT and bone scan).|To acquire pilot data on the change in management plans resulting from 18F-DCFPyL PET/…	Grand River Hospital|St. Joseph's Healthcare Hamilton	Male	18 Years and older Â (Adult, Older Adult)		12	Other	Observational	Observational Model: Cohort|Time Perspective: Prospective	PEARL	August 10, 2018	2019-08-01	2019-12-01	August 1, 2018		February 15, 2019	Grand River Hospital, Kitchener, Ontario, Canada		https://ClinicalTrials.gov/show/NCT03609736	Observational Model: Cohort	Time Perspective: Prospective			2018	Diagnostic Test	18F-DCFPyL PET/CT
118	NCT04093375	Radical Prostatectomy Versus Radical Radiotherapy for Locally Advanced Prostate Cancer		Not yet recruiting	No Results Available	Prostatic Neoplasms	Procedure: Radical Prostatectomy|Other: Radical Radiotherapy	Cause-specific survival|Overall survival	Tongji Hospital|Changhai Hospital|Zhejiang University|Sun Yat-sen University|Cancer Institute and Hospital, Chinese Academy of Medical Sciences|Tianjin Medical University Second Hospital	Male	18 Years to 80 Years Â (Adult, Older Adult)	Not Applicable	600	Other	Interventional	Allocation: Randomized|Intervention Model: Parallel Assignment|Masking: None (Open Label)|Primary Purpose: Treatment	2019CR101	November 1, 2019	December 31, 2021	December 31, 2026	September 18, 2019		October 24, 2019			https://ClinicalTrials.gov/show/NCT04093375	Allocation: Randomized	Intervention Model: Parallel Assignment	Masking: None (Open Label)	Primary Purpose: Treatment	2019	Procedure	Radical Prostatectomy	Other	Radical Radiotherapy
119	NCT03537391	Novel Imaging in Staging of Primary Prostate Cancer	PROSTAGE	Completed	No Results Available	High Risk Prostate Cancer	Diagnostic Test: Whole body contrast enhanced computer tomography|Diagnostic Test: 99mTC-HMDP planar bone scintigraphy (BS)|Diagnostic Test: 99mTc-HMDP single photon emission computer tomography/computer tomography|Diagnostic Test: Whole-body magnetic resonance imaging|Diagnostic Test: Fluorine-18-prostate specific membrane antigen-1007- positron emission tomography/computer tomography	To compare the diagnostic accuracy of 18F-PSMA-1007-PET/CT (PSMA-PET/CT) to 99mTc-HMDP planar bone scintigraphy (planar BS) in pessimistic, patient-based analysis detecting of bone metastases in the initial staging of high-risk PC patients.|Sensitivity of each imaging modality will be measured in initial staging of nodal, soft tissue and bone metastasis|Specificity of each imaging modality will b…	Turku University Hospital|University of Turku	Male	18 Years and older Â (Adult, Older Adult)	Not Applicable	80	Other	Interventional	Allocation: N/A|Intervention Model: Single Group Assignment|Masking: None (Open Label)|Primary Purpose: Diagnostic	T95/2018	March 1, 2018	September 22, 2019	May 2, 2022	May 25, 2018		May 4, 2022	Department of Urology, Turku, Finland		https://ClinicalTrials.gov/show/NCT03537391	Allocation: N/A	Intervention Model: Single Group Assignment	Masking: None (Open Label)	Primary Purpose: Diagnostic	2018	Diagnostic Test	Whole body contrast enhanced computer tomography	Diagnostic Test	99mTC-HMDP planar bone scintigraphy (BS)	Diagnostic Test	99mTc-HMDP single photon emission computer tomography/computer tomography	Diagnostic Test	Whole-body magnetic resonance imaging	Diagnostic Test	Fluorine-18-prostate specific membrane antigen-1007- positron emission tomography/computer tomography
120	NCT01993160	18F-FCH (Fluorocholine)-PET/MR in Staging of High-Risk Prostate Cancer		Completed	No Results Available	Prostate Cancer	Drug: Fluorocholine (18F-FCH) Injection|Radiation: PET scan|Radiation: Whole body MRI	Number of prostate cancer foci detected with FCH PET/MR compared to MR alone.|Detection rate of lymph node and distant metastases in patients with high risk prostate cancer as compared to conventional imaging strategies (CT abdomen and bone scintigraphy).	University Health Network, Toronto|Prostate Cancer Canada	Male	18 Years to 99 Years Â (Adult, Older Adult)	Not Applicable	50	Other	Interventional	Allocation: N/A|Intervention Model: Single Group Assignment|Masking: None (Open Label)|Primary Purpose: Diagnostic	18F-FCH-PET/MR	2013-12-01	2016-12-01	2016-12-01	November 25, 2013		January 13, 2017	Princess Margaret Cancer Centre, University Health Network, 610 University Ave., Toronto, Ontario, Canada		https://ClinicalTrials.gov/show/NCT01993160	Allocation: N/A	Intervention Model: Single Group Assignment	Masking: None (Open Label)	Primary Purpose: Diagnostic	2013	Drug	Fluorocholine (18F-FCH) Injection	Radiation	PET scan	Radiation	Whole body MRI
121	NCT04838626	Study of Diagnostic Performance of [18F]CTT1057 for PSMA-positive Tumors Detection	GuideView	Recruiting	No Results Available	Prostatic Neoplasms|Prostate Cancer	Drug: [18F]CTT1057	Patient-level sensitivity of [18F]CTT1057|Region-level specificity of [18F]CTT1057|Patient-level specificity of [18F]CTT1057|Patient-level positive predictive value of [18F]CTT1057|Patient-level negative predictive value of [18F]CTT1057|Patient-level accuracy of [18F]CTT1057|Region-level sensitivity of [18F]CTT1057 for patients excluding micro-metastasis|Region-level sensitivity of [18F]CTT1057|R…	Novartis Pharmaceuticals|Novartis	Male	18 Years and older Â (Adult, Older Adult)	Phase 2|Phase 3	195	Industry	Interventional	Allocation: N/A|Intervention Model: Single Group Assignment|Masking: None (Open Label)|Primary Purpose: Diagnostic	CAAA405A12302|2020-003958-67	September 7, 2021	August 30, 2023	August 30, 2023	April 9, 2021		May 6, 2023	Explorer Molecular Imaging center, Sacramento, California, United States|Novartis Investigative Site, Marseille, France|Novartis Investigative Site, Nimes Cedex 9, France|Novartis Investigative Site, Pierre Benite, France|Novartis Investigative Site, Toulouse Cedex 4, France|Novartis Investigative Site, Toulouse, France|Novartis Investigative Site, Bergamo, BG, Italy|Novartis Investigative Site, …		https://ClinicalTrials.gov/show/NCT04838626	Allocation: N/A	Intervention Model: Single Group Assignment	Masking: None (Open Label)	Primary Purpose: Diagnostic	2021	Drug	[18F]CTT1057
122	NCT01296139	Ferumoxytol Enhanced MRI for the Detection of Lymph Node Involvement in Prostate Cancer		Completed	No Results Available	Prostate Cancer	Drug: Ferumoxytol	Optimal dose of Ferumoxytol for enhancing lymph nodes	National Cancer Institute (NCI)|National Institutes of Health Clinical Center (CC)	Male	18 Years to 100 Years Â (Adult, Older Adult)	Phase 1	21	NIH	Interventional	Allocation: Non-Randomized|Intervention Model: Single Group Assignment|Masking: None (Open Label)|Primary Purpose: Diagnostic	110098|11-C-0098	January 26, 2011	March 19, 2015	March 19, 2015	February 15, 2011		July 5, 2018	National Institutes of Health Clinical Center, 9000 Rockville Pike, Bethesda, Maryland, United States		https://ClinicalTrials.gov/show/NCT01296139	Allocation: Non-Randomized	Intervention Model: Single Group Assignment	Masking: None (Open Label)	Primary Purpose: Diagnostic	2011	Drug	Ferumoxytol
124	NCT01819285	Early Compared With Delayed Hormone Therapy in Treating Patients With Nonmetastatic Prostate Cancer		Completed	No Results Available	Neoplasm, Prostate	Procedure: Immediate Orchiectomy or depot LHRH|Procedure: Delayed Orchiectomy or depot LHRH	Overall survival|Overall symptom free survival time|Time until first evidence of distant progression|Prognostic importance of pretreatment laboratory data|Prognosis of particular sub-groups	European Organisation for Research and Treatment of Cancer - EORTC	Male	up to 80 Years Â (Child, Adult, Older Adult)	Phase 3	985	Other	Interventional	Allocation: Randomized|Intervention Model: Parallel Assignment|Masking: None (Open Label)|Primary Purpose: Treatment	EORTC-30891	1990-02-01	2004-07-01	2010-09-01	March 27, 2013		March 27, 2013			https://ClinicalTrials.gov/show/NCT01819285	Allocation: Randomized	Intervention Model: Parallel Assignment	Masking: None (Open Label)	Primary Purpose: Treatment	1990	Procedure	Immediate Orchiectomy or depot LHRH	Procedure	Delayed Orchiectomy or depot LHRH
127	NCT03327675	High Precision Imaging of Prostate Specific Membrane Antigen for Personalized Treatment in Prostate Cancer		Recruiting	No Results Available	Prostate Cancer	Other: 68Ga-PSMA (HBED-CC) PET	68Ga-PSMA PET/MR imaging accuracy before radical prostatectomy + pelvic lymph node dissection [RP + PLND]. Work unit 1. 68Ga-PSMA PET/MR imaging accuracy in patients with biochemical recurrence after primary treatment. Work unit 2.|The correlation of tracer uptake to Gleason scores within the prostate tumor and within metastatic lymph nodes. Work unit 1.|Comparison of diagnostic accuracy between …	Universitaire Ziekenhuizen KU Leuven	Male	18 Years and older Â (Adult, Older Adult)	Not Applicable	188	Other	Interventional	Allocation: N/A|Intervention Model: Single Group Assignment|Masking: None (Open Label)|Primary Purpose: Diagnostic	S59428|2016-003089-14	September 22, 2017	2022-12-01	2022-12-01	October 31, 2017		November 21, 2022	UZLeuven, Leuven, Belgium		https://ClinicalTrials.gov/show/NCT03327675	Allocation: N/A	Intervention Model: Single Group Assignment	Masking: None (Open Label)	Primary Purpose: Diagnostic	2017	Other	68Ga-PSMA (HBED-CC) PET
133	NCT03531099	Phase 3, Multicenter, Randomized Study, Evaluating the Efficacy and Tolerability of Focused HIFU (High Intensity Focused Ultrasound) Therapy Compared to Active Surveillance in Patients With Significant Low Risk Prostate Cancer	HIFUSA	Recruiting	No Results Available	Prostate Cancer	Procedure: treatment with focal HIFU|Biological: PSA dosage|Device: MRI|Other: Questionnaires|Procedure: Prostatic biopsies	patient proportion who needed to seek radical treatment|proportion of patients needing additional treatment|rate of positive biopsies|clinically significant cancer rate|Gleason score|Appearance of another cancerous focus in the other half of the prostate|Appearance of metastases|Appearance of an extra capsular extension|Overall survival|Prostate cancer specific survival|Recurrence free survival|P…	Hospices Civils de Lyon	Male	50 Years to 80 Years Â (Adult, Older Adult)	Phase 3	146	Other	Interventional	Allocation: Randomized|Intervention Model: Parallel Assignment|Masking: None (Open Label)|Primary Purpose: Treatment	69HCL18_0203|2018-A01024-51	October 2, 2018	October 2, 2026	October 2, 2026	May 21, 2018		November 22, 2021	Polyclinique du parc Rambot, Aix-en-Provence, France|Clinique Saint-Vincent, BesanÃ§on, France|Service d'Urologie, Clinique Tivoli Ducos, Bordeaux, France|Groupe Hospitalier Pellegrin - CHU, Bordeaux, France|Service d'Urologie, CHU de Guebwiller Colmar, Colmar, France|Service d'Urologie CHRU de Lille, HÃ´pital HURIEZ, Lille, France|Service d'Urologie GÃ©nÃ©rale de SantÃ© - HÃ´pital PrivÃ© La Louv…		https://ClinicalTrials.gov/show/NCT03531099	Allocation: Randomized	Intervention Model: Parallel Assignment	Masking: None (Open Label)	Primary Purpose: Treatment	2018	Procedure	treatment with focal HIFU	Biological	PSA dosage	Device	MRI	Other	Questionnaires	Procedure	Prostatic biopsies
135	NCT04136353	Darolutamide Augments Standard Therapy for Localised Very High-Risk Cancer of the Prostate	DASL-HiCaP	Recruiting	No Results Available	Prostate Cancer	Drug: Darolutamide|Drug: Placebo oral tablet|Drug: Luteinizing Hormone-Releasing Hormone Analog|Radiation: External Beam Radiotherapy	Metastasis-free survival|Overall survival|Prostate cancer-specific survival|PSA-progression free survival|Time to subsequent hormonal therapy|Time to castration-resistance|Frequency and severity of adverse events (CTCAE v5.0, RTOG/EORTC acute/late radiation morbidity criteria)|Health-related quality of life|Fear of cancer recurrence	University of Sydney|Australian and New Zealand Urogenital and Prostate Cancer Trials Group|Bayer|Cancer Trials Ireland|Canadian Cancer Trials Group|Memorial Sloan Kettering Cancer Center|Prostate Cancer Clinical Trials Consortium	Male	18 Years and older Â (Adult, Older Adult)	Phase 3	1100	Other|Industry	Interventional	Allocation: Randomized|Intervention Model: Parallel Assignment|Masking: Quadruple (Participant, Care Provider, Investigator, Outcomes Assessor)|Primary Purpose: Treatment	ANZUP1801|U1111-1239-0771	March 31, 2020	January 31, 2028	July 31, 2028	October 23, 2019		March 24, 2023	Dana-Farber Cancer Institute, Boston, Massachusetts, United States|Dana Farber Cancer Institute - St. Elizabeth's, Brighton, Massachusetts, United States|Lahey Hospital and Medical Center, Burlington, Massachusetts, United States|Dana Farber Cancer Institute - Milford, Milford, Massachusetts, United States|XCancer Omaha/Urology Cancer Center, Omaha, Nebraska, United States|Memorial Sloan Ketterin…		https://ClinicalTrials.gov/show/NCT04136353	Allocation: Randomized	Intervention Model: Parallel Assignment	Masking: Quadruple (Participant, Care Provider, Investigator, Outcomes Assessor)	Primary Purpose: Treatment	2020	Drug	Darolutamide	Drug	Placebo oral tablet	Drug	Luteinizing Hormone-Releasing Hormone Analog	Radiation	External Beam Radiotherapy
137	NCT00268476	Systemic Therapy in Advancing or Metastatic Prostate Cancer: Evaluation of Drug Efficacy	STAMPEDE	Active, not recruiting	No Results Available	Prostate Cancer	Drug: Celecoxib|Drug: Docetaxel|Drug: Prednisolone|Drug: ADT|Drug: Zoledronic Acid|Drug: Abiraterone|Radiation: Radiotherapy to the prostate|Drug: Enzalutamide|Drug: Metformin|Drug: Transdermal Oestradiol	Overall survival|Failure-free survival|Cost effectiveness by EuroQol|Quality of life (QOL) by EORTC QOL Questionnaire C30 and prostate specific 25-item|Number of participants with treatment-related side effects as assessed by CTCAE v4.0|Skeletal related events|Biochemical failure|Progression-free survival|Lymph node progression|Distant metastases|Treatment for progression|Disease-specific surviva…	Medical Research Council	Male	up to 120 Years Â (Child, Adult, Older Adult)	Phase 2|Phase 3	11992	Other	Interventional	Allocation: Randomized|Intervention Model: Parallel Assignment|Masking: None (Open Label)|Primary Purpose: Treatment	CDR0000455008|MRC-STAMPEDE|EU-205102|PR08|ISRCTN78818544|2004-000193-31	July 8, 2005	2026-03-01	2030-12-01	December 22, 2005		April 18, 2023	Kantonsspital Graubuenden, Chur, Graubunden, Switzerland|Lausanne Centre Hospitalier Universitaire, Lausanne, Vaud, Switzerland|Winterthur Hospital, Winterthur, Zurich, Switzerland|Hirslanden Klinik Aarau, Aarau, Switzerland|Universitaetsspital-Basel, Basel, Switzerland|Inselspital Bern, Berne, Switzerland|Liestal Hospital, Liestal, Switzerland|Kantonsspital - St. Gallen, St. Gallen, Switzerland|…		https://ClinicalTrials.gov/show/NCT00268476	Allocation: Randomized	Intervention Model: Parallel Assignment	Masking: None (Open Label)	Primary Purpose: Treatment	2005	Drug	Celecoxib	Drug	Docetaxel	Drug	Prednisolone	Drug	ADT	Drug	Zoledronic Acid	Drug	Abiraterone	Radiation	Radiotherapy to the prostate	Drug	Enzalutamide	Drug	Metformin
139	NCT04574401	A Phase 1 Study of IS-002 Injection in Patients Undergoing Robotic Prostatectomy		Completed	No Results Available	Prostate Cancer	Drug: IS-002	Number of participants with treatment-emergent adverse events as assessed by CTCAE v5.0|IS-002 Maximum Plasma Concentration (Cmax)|IS-002 Half-Life (tÂ½)|IS-002 Clearance (CL)|IS-002 Area Under the Plasma Concentration Versus Time Curve (AUC)	Intuitive Surgical	Male	18 Years to 75 Years Â (Adult, Older Adult)	Phase 1	24	Industry	Interventional	Allocation: N/A|Intervention Model: Sequential Assignment|Masking: None (Open Label)|Primary Purpose: Other	ISI-142325-1	October 10, 2020	September 20, 2021	September 20, 2021	October 5, 2020		October 22, 2021	UCSF Medical Center, Mission Bay, San Francisco, California, United States		https://ClinicalTrials.gov/show/NCT04574401	Allocation: N/A	Intervention Model: Sequential Assignment	Masking: None (Open Label)	Primary Purpose: Other	2020	Drug	IS-002
140	NCT02803086	Longitudinal Evaluation of Intestinal, Haematological and Urinary Toxicity From Pelvic Irradiation for Prostate Cancer	IHU-WPRT-TOX	Active, not recruiting	No Results Available	Prostate Cancer		Hematologic toxicity|Intestinal toxicity	IRCCS San Raffaele|Associazione Italiana per la Ricerca sul Cancro|Fondazione IRCCS Istituto Nazionale dei Tumori, Milano|Regina Elena Cancer Institute|Azienda Ospedaliero Universitaria, Santa Maria della Misericordia di Udine, Italy|Cliniche Humanitas Gavazzeni|Centro AKTIS Diagnostica e Terapia|Azienda Sanitaria dell'Alto Adige|Azienda Sanitaria Locale To4|Arcispedale Santa Maria Nuova-IRCCS|Ca…	Male	18 Years to 80 Years Â (Adult, Older Adult)		700	Other	Observational	Observational Model: Cohort|Time Perspective: Prospective	IRCCS San Raffaele	2014-02-01	2021-12-01	2026-12-01	June 16, 2016		January 6, 2023	IRCCS San Raffaele, Milan, Italy		https://ClinicalTrials.gov/show/NCT02803086	Observational Model: Cohort	Time Perspective: Prospective			2014	Observational
141	NCT04694924	Prospective Prostate Cancer and Patient-reported Outcomes Registry	Prosquare	Recruiting	No Results Available	Prostate Cancer|Adenocarcinoma of the Prostate|Locally Advanced Prostate Carcinoma|Locally Advanced Prostate Adenocarcinoma	Other: standard of care	Assessment of systematically reporting a standardized set of predefined clinical parameters|Assessment of systematically collecting a predefined set of patient-reported outcomes|Occurence of disease recurrence/progression|General quality of life|Prostate cancer specific quality of life|Overall Survival (OS)|Prostate Cancer (PC)-related Mortality (PM)	Universitaire Ziekenhuizen KU Leuven|AZ Sint-Jan AV|General Hospital Groeninge|AZ Sint-Blasius Dendermonde	Male	18 Years and older Â (Adult, Older Adult)		5000	Other	Observational	Observational Model: Cohort|Time Perspective: Prospective	S63359	October 1, 2020	2030-10-01	2030-10-01	January 5, 2021		April 3, 2023	AZ Sint-Blasius, Dendermonde, Oost-Vlaanderen, Belgium|University Hospitals Leuven, Leuven, Vlaams-Brabant, Belgium|AZ Sint-Jan Brugge, Brugge, West-Vlaanderen, Belgium|AZ Groeninge Kortrijk, Kortrijk, West-Vlaanderen, Belgium		https://ClinicalTrials.gov/show/NCT04694924	Observational Model: Cohort	Time Perspective: Prospective			2020	Other	standard of care
145	NCT02353819	Stereotactic Ablative Radiotherapy (SABR) of Pelvis and Prostate Targets For High Risk Prostate Cancer		Active, not recruiting	No Results Available	Prostate Cancer	Radiation: Stereotactic Ablative Radiotherapy	maximum tolerated dose (MTD)|Adverse events|PSA|Progression-free survival|Overall survival|Health-related quality of life	University of Texas Southwestern Medical Center	Male	18 Years and older Â (Adult, Older Adult)	Phase 1	60	Other	Interventional	Allocation: N/A|Intervention Model: Single Group Assignment|Masking: None (Open Label)|Primary Purpose: Treatment	STU 062014-027	2015-10-01	2024-01-01	2024-12-01	February 3, 2015		January 12, 2023	University of Texas Southwestern Medical Center, Dallas, Texas, United States		https://ClinicalTrials.gov/show/NCT02353819	Allocation: N/A	Intervention Model: Single Group Assignment	Masking: None (Open Label)	Primary Purpose: Treatment	2015	Radiation	Stereotactic Ablative Radiotherapy
147	NCT01444820	Hypofractionated, Dose Escalation Radiotherapy for High Risk Adenocarcinoma of the Prostate		Unknown status	No Results Available	Prostate Cancer	Radiation: hypofractionation|Radiation: conventional	Acute and delayed genito-urinary and gastrointestinal toxicity differences|freedom from biochemical failure|disease free and overall survival|Correlation of rectum and bladder Distribution Volume Histogram (DVH) to toxicities	Sir Mortimer B. Davis - Jewish General Hospital	Male	18 Years and older Â (Adult, Older Adult)	Phase 3	329	Other	Interventional	Allocation: Randomized|Intervention Model: Parallel Assignment|Masking: None (Open Label)|Primary Purpose: Treatment	PCS V	2012-01-01	2022-01-01	2023-01-01	October 3, 2011		October 20, 2020	Horizon Health Network - Saint John Regional Hospital, Saint John, New Brunswick, Canada|Complexe hospitalier de la Sagamie, Chicoutimi, Quebec, Canada|HÃ´pital de Gatineau, Gatineau, Quebec, Canada|HÃ´pital Charles-Lemoyne, Greenfield Park, Quebec, Canada|HÃ´pital de la CitÃ©-de-la-santÃ© de Laval, Laval, Quebec, Canada|CHUM-Notre- Dame, Montreal, Quebec, Canada|HÃ´pital Maisonneuve-Rosemont, Mo…		https://ClinicalTrials.gov/show/NCT01444820	Allocation: Randomized	Intervention Model: Parallel Assignment	Masking: None (Open Label)	Primary Purpose: Treatment	2012	Radiation	hypofractionation	Radiation	conventional
148	NCT05754580	High-dose Rate (HDR) Brachytherapy Boost With Stereostatic Body Radiation Therapy (SBRT) to Intermediate or Higher Risk Prostate Cancer		Not yet recruiting	No Results Available	Prostatic Cancer	Radiation: High Dose Brachytherapy|Radiation: Stereostatic Body Radiation Therapy	Number of Participants with Treatment-Related Adverse Events|Biochemical progression free survival (bPFS)|Proportion of patients with chronic toxicity and side-effects from HDR Brachytherapy and SBRT|Number of patients with local control (LC), locoregional control (LRC), distant metastasis (DM), and overall survival (OS)	University of Nebraska	Male	19 Years and older Â (Adult, Older Adult)	Phase 2	53	Other	Interventional	Allocation: N/A|Intervention Model: Single Group Assignment|Masking: None (Open Label)|Primary Purpose: Treatment	199-23	June 1, 2023	October 1, 2025	October 1, 2026	March 6, 2023		April 24, 2023			https://ClinicalTrials.gov/show/NCT05754580	Allocation: N/A	Intervention Model: Single Group Assignment	Masking: None (Open Label)	Primary Purpose: Treatment	2023	Radiation	High Dose Brachytherapy	Radiation	Stereostatic Body Radiation Therapy
149	NCT03031821	Metformin in Patients Initiating ADT as Prevention and Intervention of Metabolic Syndrome	PRIME	Active, not recruiting	No Results Available	Prostate Cancer|Metabolic Syndrome	Drug: Metformin|Drug: Placebo Oral Tablet	Proportion of participants who meet the diagnostic criteria for metabolic syndrome after 18 months of study treatment|Proportion of participants who meet the diagnostic criteria for metabolic syndrome after 9 months of study treatment|Proportion of participants who meet the diagnostic criteria for metabolic syndrome after 12 months of study treatment|Proportion of participants who meet the diagno…	Canadian Urologic Oncology Group|Prostate Cancer Canada|British Columbia Cancer Agency	Male	18 Years and older Â (Adult, Older Adult)	Phase 3	300	Other	Interventional	Allocation: Randomized|Intervention Model: Parallel Assignment|Masking: Quadruple (Participant, Care Provider, Investigator, Outcomes Assessor)|Primary Purpose: Prevention	PRIME	July 12, 2018	August 1, 2024	August 1, 2025	January 26, 2017		April 13, 2023	Tom Baker Cancer Centre, Calgary, Alberta, Canada|Cross Cancer Institute, Edmonton, Alberta, Canada|Vancouver Prostate Centre, Vancouver, British Columbia, Canada|BC Cancer Agency - Vancouver Cancer Centre, Vancouver, British Columbia, Canada|Cancer Care Manitoba, Winnepeg, Manitoba, Canada|Horizon Health Network, Saint John, New Brunswick, Canada|Central Newfoundland Regional Health Centre, Gran…		https://ClinicalTrials.gov/show/NCT03031821	Allocation: Randomized	Intervention Model: Parallel Assignment	Masking: Quadruple (Participant, Care Provider, Investigator, Outcomes Assessor)	Primary Purpose: Prevention	2018	Drug	Metformin	Drug	Placebo Oral Tablet
150	NCT05269550	PSMA MRI Guided Prostate SBRT (ARGOS)/Comprehensive, Longitudinal Evaluation of Imaging Biomarkers Post Radiotherapy (CLIMBER)	ARGOS/CLIMBER	Recruiting	No Results Available	Prostate Cancer	Radiation: High Intermediate Risk Patients|Radiation: High Risk or Very High-Risk Patients	6-month Toxicity|6-week Toxicity|Quality of Life|Disease Free Survival	Lawson Health Research Institute	Male	18 Years and older Â (Adult, Older Adult)	Not Applicable	50	Other	Interventional	Allocation: N/A|Intervention Model: Single Group Assignment|Masking: None (Open Label)|Primary Purpose: Treatment	ARGOS/CLIMBER	May 3, 2022	2024-06-01	2028-06-01	March 8, 2022		March 8, 2023	London Health Sciences Centre, London, Ontario, Canada|Sunnybrook Research Institute, Toronto, Ontario, Canada		https://ClinicalTrials.gov/show/NCT05269550	Allocation: N/A	Intervention Model: Single Group Assignment	Masking: None (Open Label)	Primary Purpose: Treatment	2022	Radiation	High Intermediate Risk Patients	Radiation	High Risk or Very High-Risk Patients
151	NCT04307056	Evaluation of HIFU in TREATMENT OF LOCALIZED PROSTATE CANCER and OF RECURRENCE AFTER RADIOTHERAPY	HIFI	Completed	No Results Available	Prostate Cancer|Ultrasound Therapy	Procedure: Radical Prostatectomy|Procedure: High Intensity Focused Ultrasound (HIFU) Treatment	Recurrence-free survival|Immediate or late complications|immediate or late complications|urinary function|sexual fonction|Evaluation of quality of life|The rate of patients in biochemical failure|The rate of local recurrence|Survival without metastases	Association Francaise d'Urologie	Male	70 Years and older Â (Older Adult)	Not Applicable	3862	Other	Interventional	Allocation: Non-Randomized|Intervention Model: Parallel Assignment|Masking: None (Open Label)|Primary Purpose: Treatment	HIFU/AFU/12.03|2013-A01042-43	March 23, 2015	August 24, 2022	August 24, 2022	March 13, 2020		January 12, 2023	Centre Hospitalier d'Aix en Provence, Aix en Provence, France|Polyckinique du Beaujolais, Arnas, France|Clinique St Etienne, Bayonne, France|CHRU de BesanÃ§on, BesanÃ§on, France|Clinique St Vincent, BesanÃ§on, France|Clinique Tivoli-Ducos, Bordeaux, France|Clinique St Augustin, Bordeaux, France|CHU de Bordeaux, Bordeaux, France|Nouvelle clinique Bel Air, Bordeaux, France|PÃ´le SantÃ© LÃ©onard de …		https://ClinicalTrials.gov/show/NCT04307056	Allocation: Non-Randomized	Intervention Model: Parallel Assignment	Masking: None (Open Label)	Primary Purpose: Treatment	2015	Procedure	Radical Prostatectomy	Procedure	High Intensity Focused Ultrasound (HIFU) Treatment
152	NCT05705700	Biomarker Study of in Men With PSA Progression on Abi for CR or CS PC (Bio-STAMP)		Withdrawn	No Results Available	Prostate Cancer	Drug: Dutasteride|Drug: Abiraterone	Number of patients with radiographic progression free survival (rPFS) rate|Determine overall survival (OS)|Number of patients with a PSA decline of â‰¥ 50%	Masonic Cancer Center, University of Minnesota	All	18 Years and older Â (Adult, Older Adult)	Phase 2	0	Other	Interventional	Allocation: Randomized|Intervention Model: Parallel Assignment|Masking: None (Open Label)|Primary Purpose: Treatment	2019LS229	2023-02-01	2030-01-01	2030-01-01	January 31, 2023		February 27, 2023			https://ClinicalTrials.gov/show/NCT05705700	Allocation: Randomized	Intervention Model: Parallel Assignment	Masking: None (Open Label)	Primary Purpose: Treatment	2023	Drug	Dutasteride	Drug	Abiraterone
153	NCT01122121	Leuprorelin Associated With Radiotherapy Versus Leuprorelin Alone in T3 - T4 or pT3 (on Biopsy) N0, M0 Prostate Cancer		Completed	No Results Available	Prostatic Neoplasms, Locally Advanced	Drug: Leuprorelin SR|Radiation: Radiotherapy|Drug: Flutamide	Progression-free survival at 5 years|Time to Biological Progression|Time to Clinical Progression|Overall Survival|Time to Locoregional Progression|Time to Onset of Metastatic Progression|Specific Survival|Number of Deaths linked to the disease	Takeda	Male	18 Years to 80 Years Â (Adult, Older Adult)	Phase 3	273	Industry	Interventional	Allocation: Randomized|Intervention Model: Parallel Assignment|Masking: None (Open Label)|Primary Purpose: Treatment	TAP III/98/032|U1111-1169-6728	2000-03-01	2008-12-01	2009-06-01	May 13, 2010		July 29, 2015	Clinique Mutualiste, Saint-etienne, France		https://ClinicalTrials.gov/show/NCT01122121	Allocation: Randomized	Intervention Model: Parallel Assignment	Masking: None (Open Label)	Primary Purpose: Treatment	2000	Drug	Leuprorelin SR	Radiation	Radiotherapy	Drug	Flutamide
156	NCT03924466	Repeatability of 68-GaNOTA-Anti-HER2 VHH1 PET/CT in Breast Carcinoma Patients	VUBAR	Recruiting	No Results Available	Metastatic Breast Carcinoma|Locally Advanced Breast Cancer|Cancer of Pancreas|Solid Tumor With Intermediate or High HER2 Expression|Salivary Gland Cancer|Gastric Cancer|Endometrial Cancer|Uterine Cancer|Non Small Cell Lung Cancer|Biliary Tract Cancer|Cholangiocarcinoma|Colorectal Cancer|Urothelial Carcinoma|Prostate Cancer	Drug: 68GaNOTA-Anti-HER2 VHH1	Repeatability of lesional PET/CT characteristics|Tracer update of 68GaNOTA-Anti-HER2 VHH1 in different cancer types|Feasibility and added value of 68GaNOTA-Anti-HER2 in neoadjuvant setting of breast carcinoma|Within-patient tumor heterogeneity for HER2 expression using PET/CT imaging|Immunogenicity|Histopathological results of biopsied lesions and correlation with PET/CT results|Influence image-g…	Universitair Ziekenhuis Brussel|Kom Op Tegen Kanker|Agentschap voor Innovatie door Wetenschap en Technologie, Project Toegepast Biomedisch onderzoek met een primair Maatschappelijke finaliteit.	All	18 Years and older Â (Adult, Older Adult)	Phase 2	55	Other	Interventional	Allocation: N/A|Intervention Model: Single Group Assignment|Masking: None (Open Label)|Primary Purpose: Diagnostic	UZBRU_VHH1_3|2016-002164-13	April 1, 2019	2024-11-01	2024-12-01	April 23, 2019		January 25, 2023	Uz Brussel, Brussels, Brussel, Belgium		https://ClinicalTrials.gov/show/NCT03924466	Allocation: N/A	Intervention Model: Single Group Assignment	Masking: None (Open Label)	Primary Purpose: Diagnostic	2019	Drug	68GaNOTA-Anti-HER2 VHH1
160	NCT03582475	Pembrolizumab With Combination Chemotherapy in Treating Participants With Locally Advanced or Metastatic Small Cell/Neuroendocrine Cancers of Urothelium or Prostate		Completed	No Results Available	Bladder Small Cell Neuroendocrine Carcinoma|Castration-Resistant Prostate Carcinoma|Metastatic Bladder Urothelial Carcinoma|Metastatic Urethral Urothelial Carcinoma|Prostate Carcinoma Metastatic in the Bone|Prostate Neuroendocrine Neoplasm|Prostate Small Cell Carcinoma|Stage III Bladder Cancer AJCC v8|Stage III Prostate Cancer AJCC v8|Stage III Urethral Cancer AJCC v8|Stage IV Bladder Cancer AJCC…	Drug: Carboplatin|Drug: Cisplatin|Drug: Docetaxel|Drug: Etoposide|Biological: Pembrolizumab	Durable response rate (DRR) (Cohorts 1 and 2)|Overall response rate (ORR) per Response Evaluation Criteria in Solid Tumors (RECIST) 1.1 (Cohorts 1 and 2)|Duration of response (DOR) per RECIST 1.1 (Cohorts 1 and 2)|Progression-free survival per Response Evaluation Criteria in Solid Tumors (RECIST) 1.1 (Cohorts 1 and 2)|Overall survival (OS) (Cohorts 1 and 2)|Radiographic PFS (rPFS) by Prostate Can…	Jonsson Comprehensive Cancer Center|Merck Sharp & Dohme LLC	All	18 Years and older Â (Adult, Older Adult)	Phase 1	15	Other|Industry	Interventional	Allocation: N/A|Intervention Model: Single Group Assignment|Masking: None (Open Label)|Primary Purpose: Treatment	18-000435|NCI-2018-01120	December 20, 2018	May 16, 2022	May 16, 2022	July 11, 2018		April 12, 2023	UCLA / Jonsson Comprehensive Cancer Center, Los Angeles, California, United States		https://ClinicalTrials.gov/show/NCT03582475	Allocation: N/A	Intervention Model: Single Group Assignment	Masking: None (Open Label)	Primary Purpose: Treatment	2018	Drug	Carboplatin	Drug	Cisplatin	Drug	Docetaxel	Drug	Etoposide	Biological	Pembrolizumab
161	NCT04685811	Evaluation of PSMA Antagonist Produced by Two Different Methods		Completed	Has Results	Metastatic Prostate Adenocarcinoma	Drug: 68Ga-PSMA-generator vs. 68Ga-PSMA-cyclotron	Evaluate Equivalence Between 68GA-PSMA-cyclotron and 68Ga-PSMA-generator Across Varying Pathologic Lesions|Evaluate Equivalence Between 68GA-PSMA-cyclotron and 68Ga-PSMA-generator Across Varying Average SUV Max-pathologic Regions|ICC Between Generator PSMA Scan vs Cyclotron PSMA Scan: Total Lesion Average SUVMax|Evaluate Equivalence Between 68GA-PSMA-cyclotron and 68Ga-PSMA-generator Across Varyi…	Weill Medical College of Cornell University|National Institutes of Health (NIH)|National Cancer Institute (NCI)	Male	21 Years to 100 Years Â (Adult, Older Adult)	Phase 1|Phase 2	16	Other|NIH	Interventional	Allocation: N/A|Intervention Model: Single Group Assignment|Masking: None (Open Label)|Primary Purpose: Diagnostic	19-11021092|7R01CA207645-03	December 9, 2020	June 30, 2021	June 30, 2021	December 28, 2020	September 22, 2022	September 22, 2022	Weill Cornell Medicine, New York, New York, United States	"Study Protocol and Statistical Analysis Plan", https://ClinicalTrials.gov/ProvidedDocs/11/NCT04685811/Prot_SAP_000.pdf|"Informed Consent Form", https://ClinicalTrials.gov/ProvidedDocs/11/NCT04685811/ICF_001.pdf	https://ClinicalTrials.gov/show/NCT04685811	Allocation: N/A	Intervention Model: Single Group Assignment	Masking: None (Open Label)	Primary Purpose: Diagnostic	2020	Drug	68Ga-PSMA-generator vs. 68Ga-PSMA-cyclotron
162	NCT02921373	Tracking Peripheral Blood Mononuclear Cells With Fluorine MRI	TRACK	Unknown status	No Results Available	Adverse Reaction to Diagnostic Agents and Kits Nos	Biological: 19F Cell Sense-labeled PBMC|Device: MRI	Number of participants with treatment-related adverse effects as assessed by CTCAE v4.0|Number of patients with detectable 19F MRI signal at the site of injection|Number of patients with detectable 19F MRI signal at local lymph nodes	Gregory A. Dekaban|University of Western Ontario, Canada|Ontario Institute for Cancer Research|Western University, Canada	All	40 Years to 85 Years Â (Adult, Older Adult)	Phase 1	12	Other	Interventional	Allocation: Non-Randomized|Intervention Model: Factorial Assignment|Masking: None (Open Label)|Primary Purpose: Basic Science	CS-PBMC-2015-001	2019-07-01	2022-06-01	2022-12-01	October 3, 2016		May 24, 2018	Robarts Research Institute, London, Ontario, Canada		https://ClinicalTrials.gov/show/NCT02921373	Allocation: Non-Randomized	Intervention Model: Factorial Assignment	Masking: None (Open Label)	Primary Purpose: Basic Science	2019	Biological	19F Cell Sense-labeled PBMC	Device	MRI
163	NCT04158414	Applying PET/MR in Oncology - a Prospective Project		Unknown status	No Results Available	Lymphoma|Nasopharyngeal Cancer|Esophageal Cancer|Cervical Cancer|Hepatobiliary Cancer|Pancreatic Cancer|Sarcoma|Prostate Cancer	Diagnostic Test: PET/MR scan	Patients who preformed PET/MR and PET/CT in clinical staging and monitoring of different cancer types will be measured and reported number of Participants in staging and different between their scans/	Tel-Aviv Sourasky Medical Center	All	18 Years to 120 Years Â (Adult, Older Adult)	Not Applicable	500	Other	Interventional	Allocation: N/A|Intervention Model: Single Group Assignment|Masking: None (Open Label)|Primary Purpose: Diagnostic	TASMC-19-ES-0568-CTIL	November 28, 2019	January 28, 2020	November 28, 2021	November 8, 2019		November 8, 2019			https://ClinicalTrials.gov/show/NCT04158414	Allocation: N/A	Intervention Model: Single Group Assignment	Masking: None (Open Label)	Primary Purpose: Diagnostic	2019	Diagnostic Test	PET/MR scan
[truncated: 12 more columns]

## Sheet: pivot_b
Row Labels	Count of NCT Number
Austria	1		Austria	1		USA	36		0.349515
Belgium	5		Belgium	5		Canada	10		0.0970874
Brazil	1		Brazil	1		Colombia	1		0.00970874
Canada	10		Canada	10		Brazil	1	48	0.00970874	0.466019
China	7		China	7
Colombia	1		Colombia	1		China	7	7	0.0679612
Denmark	6		Denmark	6
Finland	1		Finland	1		Denmark	6		0.0582524
France	6		France	6		France	6		0.0582524
Germany	3		Germany	3		Italy	6		0.0582524
Israel	1		Israel	1		Netherlands	6		0.0582524
Italy	6		Italy	6		Belgium	5		0.0485437
Japan	1		Japan	1		Switzerland	4		0.038835
Korea	1		Korea	1		Germany	3		0.0291262
Netherlands	6		Netherlands	6		Norway	2		0.0194175
Norway	2		Norway	2		Sweden	2		0.0194175
Poland	1		Poland	1		Austria	1		0.00970874
Sweden	2		Sweden	2		Finland	1		0.00970874
Switzerland	4		Switzerland	4		Poland	1		0.00970874
Turkey	1		Turkey	1		UK	1	44	0.00970874	0.427184
UK	1		UK	1
USA	36		USA	36		Turkey	1	1	0.00970874
(blank)						Israel	1	1	0.00970874
Grand Total	103
						Japan	1	1	0.00970874
						Korea	1	1	0.00970874
								103	0

## Sheet: Radiation
NCT Number	Interventions01	Interventions02	Interventions03	Interventions04	Interventions05	Interventions06	Interventions07	Interventions08	Interventions09	Interventions10	Interventions11	Interventions12	Interventions13	Interventions14	Interventions15	Interventions16	Interventions17	Interventions18	Interventions19	Interventions20
NCT05106699	Radiation	proton plus carbon ion radiation
NCT00482807							Radiation	intensity-modulated radiation therapy
NCT01903408	Radiation	Intensity-modulated radiotherapy of the pelvic lymph nodes using SIB
NCT01962324	Radiation	SIB Dose-Escalation Radiotherapy
NCT03241537	Radiation	Intensity modulated radiotherapy
NCT00214136	Radiation	radiotherapy
NCT02745587	Radiation	radiotherapy
NCT00214422	Radiation	Radiation
NCT03940235			Radiation	SBRT
NCT05100472			Radiation	Brachytherapy	Radiation	Hypofractionated pelvic External beam radiation
NCT05847166	Radiation	[99mTc]Tc-PSMA-T4
NCT05613023	Radiation	SBRT
NCT04858880	Radiation	Radiation to the prostate bed with or without addition of radiation of lymph node irradiation.
NCT02091661			Radiation	External beam radiotherapy
NCT01993160			Radiation	PET scan	Radiation	Whole body MRI
NCT04136353							Radiation	External Beam Radiotherapy
NCT00268476													Radiation	Radiotherapy to the prostate
NCT02353819	Radiation	Stereotactic Ablative Radiotherapy
NCT01444820	Radiation	hypofractionation	Radiation	conventional
NCT05754580	Radiation	High Dose Brachytherapy	Radiation	Stereostatic Body Radiation Therapy
NCT05269550	Radiation	High Intermediate Risk Patients	Radiation	High Risk or Very High-Risk Patients
NCT01122121			Radiation	Radiotherapy
		Types				Types
		[99mTc]Tc-PSMA-T4				radiotherapy
		Brachytherapy				radiotherapy
		conventional				Radiotherapy
		External beam radiotherapy				Radiotherapy to the prostate
		External Beam Radiotherapy				External beam radiotherapy
		High Dose Brachytherapy				External Beam Radiotherapy
		High Intermediate Risk Patients				conventional
		High Risk or Very High-Risk Patients				conventional
		Hypofractionated pelvic External beam radiation				Radiation
		hypofractionation				Radiation to the prostate bed with or without addition of radiation of lymph node irradiation.
		Intensity modulated radiotherapy				Hypofractionated pelvic External beam radiation
		intensity-modulated radiation therapy				hypofractionation
		Intensity-modulated radiotherapy of the pelvic lymph nodes using SIB				Intensity modulated radiotherapy
		PET scan				intensity-modulated radiation therapy
		proton plus carbon ion radiation				Intensity-modulated radiotherapy of the pelvic lymph nodes using SIB
		Radiation				Stereotactic Ablative Radiotherapy
		Radiation to the prostate bed with or without addition of radiation of lymph node irradiation.				SIB Dose-Escalation Radiotherapy
		radiotherapy				Stereostatic Body Radiation Therapy
		radiotherapy				SBRT
		Radiotherapy				SBRT
		Radiotherapy to the prostate				Brachytherapy
		SBRT				High Dose Brachytherapy
		SBRT				proton plus carbon ion radiation
		SIB Dose-Escalation Radiotherapy				[99mTc]Tc-PSMA-T4
		Stereostatic Body Radiation Therapy				PET scan
		Stereotactic Ablative Radiotherapy
		Whole body MRI
